# Supplementary material for: Comparative analyses and structural insights of the novel cytochrome P450 fusion protein family CYP5619 in Oomycetes
Source: Sci Rep. 2018 Apr 26;8:6597. doi: 10.1038/s41598-018-25044-0 (PMC5919972; doi:10.1038/s41598-018-25044-0)
Supplement: Supplementary file 2 — Dataset 1 [file 41598_2018_25044_MOESM2_ESM.xlsx]

## Sheet: CYP5619A1 hits
#Batch CD-search tool	NIH/NLM/NCBI
#cdsid	QM3-qcdsearch-13A1016B79447395-279B3C32238A5869
#datatype	hitsConcise Results
#status	0
#Start time	2017-08-11T13:33:52	Run time	0:00:03:44
#status	success
Query	Hit type	PSSM-ID	From	To	E-Value	Bitscore	Accession	Short name	Incomplete	Superfamily
Q#1 - >XP_008618621.1 hypothetical protein SDRG_14280 [Saprolegnia diclina VS20] >EQC28008.1 hypothetical protein SDRG_14280 [Saprolegnia diclina VS20][hypothetical protein SDRG_14280 [Saprolegnia diclina VS20] ]	specific	225035	15	432	2.72086e-22	100.581	COG2124	CypX	-	cl12078
Q#1 - >XP_008618621.1 hypothetical protein SDRG_14280 [Saprolegnia diclina VS20] >EQC28008.1 hypothetical protein SDRG_14280 [Saprolegnia diclina VS20][hypothetical protein SDRG_14280 [Saprolegnia diclina VS20] ]	superfamily	332538	691	834	9.89675e-08	56.0779	cl27717	Lipoxygenase superfamily	NC	-
Q#2 - >XP_012203945.1 hypothetical protein SPRG_09117 [Saprolegnia parasitica CBS 223.65] >KDO25287.1 hypothetical protein SPRG_09117 [Saprolegnia parasitica CBS 223.65][hypothetical protein SPRG_09117 [Saprolegnia parasitica CBS 223.65] ]	specific	225035	15	434	1.05871e-19	92.4917	COG2124	CypX	-	cl12078
Q#2 - >XP_012203945.1 hypothetical protein SPRG_09117 [Saprolegnia parasitica CBS 223.65] >KDO25287.1 hypothetical protein SPRG_09117 [Saprolegnia parasitica CBS 223.65][hypothetical protein SPRG_09117 [Saprolegnia parasitica CBS 223.65] ]	superfamily	332538	693	836	1.03543e-07	55.6928	cl27717	Lipoxygenase superfamily	NC	-
Q#3 - >OQR84828.1 hypothetical protein ACHHYP_12770 [Achlya hypogyna][hypothetical protein ACHHYP_12770 [Achlya hypogyna]]	specific	225035	31	462	1.99019e-23	105.203	COG2124	CypX	-	cl12078
Q#3 - >OQR84828.1 hypothetical protein ACHHYP_12770 [Achlya hypogyna][hypothetical protein ACHHYP_12770 [Achlya hypogyna]]	superfamily	325183	1189	1397	1.67196e-12	71.9258	cl12078	p450 superfamily	N	-
Q#3 - >OQR84828.1 hypothetical protein ACHHYP_12770 [Achlya hypogyna][hypothetical protein ACHHYP_12770 [Achlya hypogyna]]	superfamily	332538	1659	1796	6.47495e-07	54.3023	cl27717	Lipoxygenase superfamily	NC	-
Q#3 - >OQR84828.1 hypothetical protein ACHHYP_12770 [Achlya hypogyna][hypothetical protein ACHHYP_12770 [Achlya hypogyna]]	superfamily	332538	796	836	0.00167022	43.1315	cl27717	Lipoxygenase superfamily	NC	-
Q#4 - >OQS07110.1 hypothetical protein THRCLA_00867 [Thraustotheca clavata][hypothetical protein THRCLA_00867 [Thraustotheca clavata]]	specific	225035	8	414	3.29112e-16	81.7061	COG2124	CypX	-	cl12078
Q#4 - >OQS07110.1 hypothetical protein THRCLA_00867 [Thraustotheca clavata][hypothetical protein THRCLA_00867 [Thraustotheca clavata]]	superfamily	332538	601	813	3.52063e-07	54.152	cl27717	Lipoxygenase superfamily	NC	-
Q#5 - >XP_008618622.1 hypothetical protein SDRG_14281 [Saprolegnia diclina VS20] >EQC28009.1 hypothetical protein SDRG_14281 [Saprolegnia diclina VS20][hypothetical protein SDRG_14281 [Saprolegnia diclina VS20] ]	specific	225035	30	373	3.82573e-20	94.0325	COG2124	CypX	-	cl12078
Q#5 - >XP_008618622.1 hypothetical protein SDRG_14281 [Saprolegnia diclina VS20] >EQC28009.1 hypothetical protein SDRG_14281 [Saprolegnia diclina VS20][hypothetical protein SDRG_14281 [Saprolegnia diclina VS20] ]	superfamily	332538	719	892	8.29025e-08	56.0779	cl27717	Lipoxygenase superfamily	N	-
Q#5 - >XP_008618622.1 hypothetical protein SDRG_14281 [Saprolegnia diclina VS20] >EQC28009.1 hypothetical protein SDRG_14281 [Saprolegnia diclina VS20][hypothetical protein SDRG_14281 [Saprolegnia diclina VS20] ]	superfamily	325183	297	453	0.00819297	39.6356	cl12078	p450 superfamily	N	-
Q#6 - >XP_012203946.1 hypothetical protein SPRG_09118 [Saprolegnia parasitica CBS 223.65] >KDO25288.1 hypothetical protein SPRG_09118 [Saprolegnia parasitica CBS 223.65][hypothetical protein SPRG_09118 [Saprolegnia parasitica CBS 223.65] ]	specific	225035	30	373	9.81241e-21	95.5733	COG2124	CypX	-	cl12078
Q#6 - >XP_012203946.1 hypothetical protein SPRG_09118 [Saprolegnia parasitica CBS 223.65] >KDO25288.1 hypothetical protein SPRG_09118 [Saprolegnia parasitica CBS 223.65][hypothetical protein SPRG_09118 [Saprolegnia parasitica CBS 223.65] ]	superfamily	332538	722	895	8.39347e-08	56.0779	cl27717	Lipoxygenase superfamily	N	-
Q#6 - >XP_012203946.1 hypothetical protein SPRG_09118 [Saprolegnia parasitica CBS 223.65] >KDO25288.1 hypothetical protein SPRG_09118 [Saprolegnia parasitica CBS 223.65][hypothetical protein SPRG_09118 [Saprolegnia parasitica CBS 223.65] ]	superfamily	325183	301	454	0.00214267	41.4742	cl12078	p450 superfamily	N	-
Q#7 - >OQR84819.1 hypothetical protein ACHHYP_12774 [Achlya hypogyna][hypothetical protein ACHHYP_12774 [Achlya hypogyna]]	specific	225035	34	420	8.43738e-23	102.122	COG2124	CypX	-	cl12078
Q#7 - >OQR84819.1 hypothetical protein ACHHYP_12774 [Achlya hypogyna][hypothetical protein ACHHYP_12774 [Achlya hypogyna]]	superfamily	332538	704	878	9.97026e-08	55.8431	cl27717	Lipoxygenase superfamily	N	-
Q#8 - >OQR84821.1 hypothetical protein ACHHYP_12781 [Achlya hypogyna][hypothetical protein ACHHYP_12781 [Achlya hypogyna]]	specific	225035	84	428	7.86462e-26	110.981	COG2124	CypX	-	cl12078
Q#8 - >OQR84821.1 hypothetical protein ACHHYP_12781 [Achlya hypogyna][hypothetical protein ACHHYP_12781 [Achlya hypogyna]]	superfamily	332538	645	885	4.04431e-09	60.3151	cl27717	Lipoxygenase superfamily	N	-
Q#9 - >XP_008618614.1 hypothetical protein SDRG_14273 [Saprolegnia diclina VS20] >EQC28001.1 hypothetical protein SDRG_14273 [Saprolegnia diclina VS20][hypothetical protein SDRG_14273 [Saprolegnia diclina VS20] ]	specific	225035	87	435	6.05238e-24	105.588	COG2124	CypX	-	cl12078
Q#9 - >XP_008618614.1 hypothetical protein SDRG_14273 [Saprolegnia diclina VS20] >EQC28001.1 hypothetical protein SDRG_14273 [Saprolegnia diclina VS20][hypothetical protein SDRG_14273 [Saprolegnia diclina VS20] ]	superfamily	332538	710	850	1.78275e-08	58.5395	cl27717	Lipoxygenase superfamily	NC	-
Q#10 - >XP_012203939.1 hypothetical protein SPRG_09110 [Saprolegnia parasitica CBS 223.65] >KDO25280.1 hypothetical protein SPRG_09110 [Saprolegnia parasitica CBS 223.65][hypothetical protein SPRG_09110 [Saprolegnia parasitica CBS 223.65] ]	specific	225035	87	435	1.54127e-22	101.351	COG2124	CypX	-	cl12078
Q#10 - >XP_012203939.1 hypothetical protein SPRG_09110 [Saprolegnia parasitica CBS 223.65] >KDO25280.1 hypothetical protein SPRG_09110 [Saprolegnia parasitica CBS 223.65][hypothetical protein SPRG_09110 [Saprolegnia parasitica CBS 223.65] ]	superfamily	332538	710	850	1.70102e-07	55.0727	cl27717	Lipoxygenase superfamily	NC	-
Q#11 - >OQS03666.1 hypothetical protein THRCLA_04012 [Thraustotheca clavata][hypothetical protein THRCLA_04012 [Thraustotheca clavata]]	specific	225035	19	347	2.81461e-20	94.4177	COG2124	CypX	-	cl12078
Q#11 - >OQS03666.1 hypothetical protein THRCLA_04012 [Thraustotheca clavata][hypothetical protein THRCLA_04012 [Thraustotheca clavata]]	superfamily	332538	609	820	1.41338e-06	52.226	cl27717	Lipoxygenase superfamily	NC	-
Q#12 - >OQR84833.1 hypothetical protein ACHHYP_12775 [Achlya hypogyna][hypothetical protein ACHHYP_12775 [Achlya hypogyna]]	specific	225035	70	427	1.08889e-17	87.4841	COG2124	CypX	-	cl12078
Q#12 - >OQR84833.1 hypothetical protein ACHHYP_12775 [Achlya hypogyna][hypothetical protein ACHHYP_12775 [Achlya hypogyna]]	superfamily	325183	1047	1462	1.36722e-10	65.5277	cl12078	p450 superfamily	-	-
Q#12 - >OQR84833.1 hypothetical protein ACHHYP_12775 [Achlya hypogyna][hypothetical protein ACHHYP_12775 [Achlya hypogyna]]	superfamily	332538	684	887	6.25421e-09	61.1029	cl27717	Lipoxygenase superfamily	N	-
Q#12 - >OQR84833.1 hypothetical protein ACHHYP_12775 [Achlya hypogyna][hypothetical protein ACHHYP_12775 [Achlya hypogyna]]	superfamily	332538	1719	1868	5.93559e-05	47.9888	cl27717	Lipoxygenase superfamily	N	-
Q#13 - >OQS07091.1 hypothetical protein THRCLA_00900 [Thraustotheca clavata][hypothetical protein THRCLA_00900 [Thraustotheca clavata]]	specific	270901	1159	1412	1.49951e-74	247.836	cd13999	STKc_MAP3K-like	-	cl21453
Q#13 - >OQS07091.1 hypothetical protein THRCLA_00900 [Thraustotheca clavata][hypothetical protein THRCLA_00900 [Thraustotheca clavata]]	specific	225035	35	454	8.43468e-27	114.833	COG2124	CypX	-	cl12078
Q#14 - >XP_012203942.1 hypothetical protein SPRG_09114 [Saprolegnia parasitica CBS 223.65] >KDO25284.1 hypothetical protein SPRG_09114 [Saprolegnia parasitica CBS 223.65][hypothetical protein SPRG_09114 [Saprolegnia parasitica CBS 223.65] ]	specific	225035	35	443	5.95254e-25	108.285	COG2124	CypX	-	cl12078
Q#14 - >XP_012203942.1 hypothetical protein SPRG_09114 [Saprolegnia parasitica CBS 223.65] >KDO25284.1 hypothetical protein SPRG_09114 [Saprolegnia parasitica CBS 223.65][hypothetical protein SPRG_09114 [Saprolegnia parasitica CBS 223.65] ]	superfamily	332538	666	800	9.26595e-05	46.2131	cl27717	Lipoxygenase superfamily	NC	-
Q#15 - >XP_008879406.1 hypothetical protein H310_13621 [Aphanomyces invadans] >ETV91982.1 hypothetical protein H310_13621 [Aphanomyces invadans][hypothetical protein H310_13621 [Aphanomyces invadans] ]	specific	225035	25	444	1.29143e-22	101.351	COG2124	CypX	-	cl12078
Q#15 - >XP_008879406.1 hypothetical protein H310_13621 [Aphanomyces invadans] >ETV91982.1 hypothetical protein H310_13621 [Aphanomyces invadans][hypothetical protein H310_13621 [Aphanomyces invadans] ]	superfamily	332538	708	850	9.87837e-10	62.6263	cl27717	Lipoxygenase superfamily	NC	-
Q#16 - >XP_008878127.1 hypothetical protein H310_12720 [Aphanomyces invadans] >ETV93292.1 hypothetical protein H310_12720 [Aphanomyces invadans][hypothetical protein H310_12720 [Aphanomyces invadans] ]	specific	225035	24	445	2.00659e-26	112.907	COG2124	CypX	-	cl12078
Q#16 - >XP_008878127.1 hypothetical protein H310_12720 [Aphanomyces invadans] >ETV93292.1 hypothetical protein H310_12720 [Aphanomyces invadans][hypothetical protein H310_12720 [Aphanomyces invadans] ]	superfamily	332538	700	839	2.22821e-06	51.4556	cl27717	Lipoxygenase superfamily	NC	-
Q#17 - >XP_009834503.1 hypothetical protein H257_09836 [Aphanomyces astaci] >ETV75861.1 hypothetical protein H257_09836 [Aphanomyces astaci][hypothetical protein H257_09836 [Aphanomyces astaci] ]	superfamily	325183	247	428	3.9641e-19	91.1858	cl12078	p450 superfamily	N	-
Q#17 - >XP_009834503.1 hypothetical protein H257_09836 [Aphanomyces astaci] >ETV75861.1 hypothetical protein H257_09836 [Aphanomyces astaci][hypothetical protein H257_09836 [Aphanomyces astaci] ]	superfamily	332538	642	832	8.55274e-07	52.9964	cl27717	Lipoxygenase superfamily	NC	-
Q#18 - >XP_012194083.1 hypothetical protein SPRG_18867 [Saprolegnia parasitica CBS 223.65] >KDO35719.1 hypothetical protein SPRG_18867 [Saprolegnia parasitica CBS 223.65][hypothetical protein SPRG_18867 [Saprolegnia parasitica CBS 223.65] ]	superfamily	325183	42	377	6.35239e-12	68.6093	cl12078	p450 superfamily	-	-
Q#18 - >XP_012194083.1 hypothetical protein SPRG_18867 [Saprolegnia parasitica CBS 223.65] >KDO35719.1 hypothetical protein SPRG_18867 [Saprolegnia parasitica CBS 223.65][hypothetical protein SPRG_18867 [Saprolegnia parasitica CBS 223.65] ]	superfamily	332538	710	833	2.35808e-07	54.6875	cl27717	Lipoxygenase superfamily	NC	-
Q#19 - >XP_008618620.1 hypothetical protein SDRG_14279 [Saprolegnia diclina VS20] >EQC28007.1 hypothetical protein SDRG_14279 [Saprolegnia diclina VS20][hypothetical protein SDRG_14279 [Saprolegnia diclina VS20] ]	superfamily	325183	32	370	2.93885e-11	66.2981	cl12078	p450 superfamily	-	-
Q#19 - >XP_008618620.1 hypothetical protein SDRG_14279 [Saprolegnia diclina VS20] >EQC28007.1 hypothetical protein SDRG_14279 [Saprolegnia diclina VS20][hypothetical protein SDRG_14279 [Saprolegnia diclina VS20] ]	superfamily	332538	672	829	2.35432e-06	51.4556	cl27717	Lipoxygenase superfamily	NC	-
Q#20 - >XP_008607177.1 hypothetical protein SDRG_03324 [Saprolegnia diclina VS20] >EQC39116.1 hypothetical protein SDRG_03324 [Saprolegnia diclina VS20][hypothetical protein SDRG_03324 [Saprolegnia diclina VS20] ]	superfamily	325183	44	371	6.02433e-12	68.6093	cl12078	p450 superfamily	-	-
Q#20 - >XP_008607177.1 hypothetical protein SDRG_03324 [Saprolegnia diclina VS20] >EQC39116.1 hypothetical protein SDRG_03324 [Saprolegnia diclina VS20][hypothetical protein SDRG_03324 [Saprolegnia diclina VS20] ]	superfamily	332538	693	832	1.10905e-06	52.6112	cl27717	Lipoxygenase superfamily	NC	-
Q#20 - >XP_008607177.1 hypothetical protein SDRG_03324 [Saprolegnia diclina VS20] >EQC39116.1 hypothetical protein SDRG_03324 [Saprolegnia diclina VS20][hypothetical protein SDRG_03324 [Saprolegnia diclina VS20] ]	superfamily	325183	293	451	1.5853e-06	51.5102	cl12078	p450 superfamily	N	-
Q#21 - >OQR89159.1 hypothetical protein THRCLA_09892 [Thraustotheca clavata][hypothetical protein THRCLA_09892 [Thraustotheca clavata]]	superfamily	332538	200	410	2.83644e-08	56.4631	cl27717	Lipoxygenase superfamily	NC	-
Q#22 - >AIG56338.1 secreted protein [Achlya hypogyna] >OQR84811.1 hypothetical protein ACHHYP_12772 [Achlya hypogyna][secreted protein [Achlya hypogyna] ]	superfamily	325183	19	403	3.22485e-11	66.2981	cl12078	p450 superfamily	-	-
Q#22 - >AIG56338.1 secreted protein [Achlya hypogyna] >OQR84811.1 hypothetical protein ACHHYP_12772 [Achlya hypogyna][secreted protein [Achlya hypogyna] ]	superfamily	332538	687	826	8.57968e-08	56.0779	cl27717	Lipoxygenase superfamily	NC	-
Q#23 - >AIG56100.1 secreted protein [Achlya hypogyna] >OQR88197.1 hypothetical protein ACHHYP_07150 [Achlya hypogyna][secreted protein [Achlya hypogyna] ]	specific	225035	1	368	1.78501e-19	91.7213	COG2124	CypX	-	cl12078
Q#23 - >AIG56100.1 secreted protein [Achlya hypogyna] >OQR88197.1 hypothetical protein ACHHYP_07150 [Achlya hypogyna][secreted protein [Achlya hypogyna] ]	superfamily	332538	681	820	2.69108e-08	57.6187	cl27717	Lipoxygenase superfamily	NC	-
Q#23 - >AIG56100.1 secreted protein [Achlya hypogyna] >OQR88197.1 hypothetical protein ACHHYP_07150 [Achlya hypogyna][secreted protein [Achlya hypogyna] ]	superfamily	325183	314	430	0.000447589	43.7707	cl12078	p450 superfamily	N	-
Q#24 - >AIG56283.1 secreted protein [Achlya hypogyna] >OQR86005.1 hypothetical protein ACHHYP_11097 [Achlya hypogyna][secreted protein [Achlya hypogyna] ]	specific	225035	1	368	1.48803e-17	85.9433	COG2124	CypX	-	cl12078
Q#24 - >AIG56283.1 secreted protein [Achlya hypogyna] >OQR86005.1 hypothetical protein ACHHYP_11097 [Achlya hypogyna][secreted protein [Achlya hypogyna] ]	superfamily	332538	681	820	4.75895e-08	56.8483	cl27717	Lipoxygenase superfamily	NC	-
Q#24 - >AIG56283.1 secreted protein [Achlya hypogyna] >OQR86005.1 hypothetical protein ACHHYP_11097 [Achlya hypogyna][secreted protein [Achlya hypogyna] ]	superfamily	325183	314	430	0.00018593	44.9263	cl12078	p450 superfamily	N	-
Q#25 - >XP_008618618.1 hypothetical protein SDRG_14277 [Saprolegnia diclina VS20] >EQC28005.1 hypothetical protein SDRG_14277 [Saprolegnia diclina VS20][hypothetical protein SDRG_14277 [Saprolegnia diclina VS20] ]	specific	225035	35	457	2.04571e-28	118.3	COG2124	CypX	-	cl12078
Q#26 - >XP_012203940.1 hypothetical protein SPRG_09111 [Saprolegnia parasitica CBS 223.65] >KDO25281.1 hypothetical protein SPRG_09111 [Saprolegnia parasitica CBS 223.65][hypothetical protein SPRG_09111 [Saprolegnia parasitica CBS 223.65] ]	superfamily	325183	72	427	4.0493e-11	65.9129	cl12078	p450 superfamily	-	-
Q#26 - >XP_012203940.1 hypothetical protein SPRG_09111 [Saprolegnia parasitica CBS 223.65] >KDO25281.1 hypothetical protein SPRG_09111 [Saprolegnia parasitica CBS 223.65][hypothetical protein SPRG_09111 [Saprolegnia parasitica CBS 223.65] ]	superfamily	332538	746	885	3.12308e-07	54.5372	cl27717	Lipoxygenase superfamily	NC	-
Q#27 - >OQS07119.1 hypothetical protein THRCLA_00866, partial [Thraustotheca clavata][hypothetical protein THRCLA_00866, partial [Thraustotheca clavata]]	superfamily	325183	13	136	2.95954e-09	59.7497	cl12078	p450 superfamily	N	-
Q#27 - >OQS07119.1 hypothetical protein THRCLA_00866, partial [Thraustotheca clavata][hypothetical protein THRCLA_00866, partial [Thraustotheca clavata]]	superfamily	332538	466	640	5.68611e-06	49.5469	cl27717	Lipoxygenase superfamily	N	-
Q#28 - >OQS03667.1 hypothetical protein THRCLA_04011, partial [Thraustotheca clavata][hypothetical protein THRCLA_04011, partial [Thraustotheca clavata]]	superfamily	332538	170	380	0.00405873	39.8996	cl27717	Lipoxygenase superfamily	NC	-
Q#29 - >XP_009837624.1 hypothetical protein H257_12194 [Aphanomyces astaci] >ETV72838.1 hypothetical protein H257_12194 [Aphanomyces astaci][hypothetical protein H257_12194 [Aphanomyces astaci] ]	superfamily	332538	155	394	1.47996e-08	57.2335	cl27717	Lipoxygenase superfamily	N	-
Q#30 - >XP_008616637.1 hypothetical protein SDRG_12344 [Saprolegnia diclina VS20] >EQC29798.1 hypothetical protein SDRG_12344 [Saprolegnia diclina VS20][hypothetical protein SDRG_12344 [Saprolegnia diclina VS20] ]	superfamily	332538	60	199	7.33381e-08	53.7668	cl27717	Lipoxygenase superfamily	NC	-
Q#31 - >OQS07088.1 hypothetical protein THRCLA_00902, partial [Thraustotheca clavata][hypothetical protein THRCLA_00902, partial [Thraustotheca clavata]]	superfamily	325183	27	310	0.000356762	41.6454	cl12078	p450 superfamily	C	-
Q#32 - >OQS07093.1 hypothetical protein THRCLA_00897 [Thraustotheca clavata][hypothetical protein THRCLA_00897 [Thraustotheca clavata]]	specific	225035	83	443	5.75065e-20	91.3361	COG2124	CypX	-	cl12078
Q#34 - >OQR84830.1 cytochrome P450 [Achlya hypogyna][cytochrome P450 [Achlya hypogyna]]	specific	225035	48	411	9.01167e-25	105.588	COG2124	CypX	-	cl12078
Q#36 - >XP_008618616.1 hypothetical protein SDRG_14275 [Saprolegnia diclina VS20] >EQC28003.1 hypothetical protein SDRG_14275 [Saprolegnia diclina VS20][hypothetical protein SDRG_14275 [Saprolegnia diclina VS20] ]	superfamily	332538	60	199	6.01059e-07	49.1444	cl27717	Lipoxygenase superfamily	NC	-
Q#37 - >OQR86011.1 hypothetical protein THRCLA_10587 [Thraustotheca clavata][hypothetical protein THRCLA_10587 [Thraustotheca clavata]]	superfamily	332538	48	88	0.000179214	40.1402	cl27717	Lipoxygenase superfamily	NC	-
Q#40 - >XP_005764583.1 hypothetical protein EMIHUDRAFT_452272 [Emiliania huxleyi CCMP1516] >EOD12154.1 hypothetical protein EMIHUDRAFT_452272 [Emiliania huxleyi CCMP1516][hypothetical protein EMIHUDRAFT_452272 [Emiliania huxleyi CCMP1516] ]	superfamily	332538	332	523	1.29662e-08	59.1769	cl27717	Lipoxygenase superfamily	N	-
Q#41 - >OLP88233.1 Linoleate 13S-lipoxygenase 3-1, chloroplastic [Symbiodinium microadriaticum][Linoleate 13S-lipoxygenase 3-1, chloroplastic [Symbiodinium microadriaticum]]	superfamily	332538	504	715	1.6658e-09	61.4881	cl27717	Lipoxygenase superfamily	N	-
Q#43 - >OLP89008.1 Dynein heavy chain 5, axonemal [Symbiodinium microadriaticum][Dynein heavy chain 5, axonemal [Symbiodinium microadriaticum]]	superfamily	324178	693	1160	1.658e-105	342.622	cl07893	AmyAc_family superfamily	-	-
Q#43 - >OLP89008.1 Dynein heavy chain 5, axonemal [Symbiodinium microadriaticum][Dynein heavy chain 5, axonemal [Symbiodinium microadriaticum]]	superfamily	328724	1513	1648	3.61937e-39	147.782	cl21455	P-loop_NTPase superfamily	C	-
Q#43 - >OLP89008.1 Dynein heavy chain 5, axonemal [Symbiodinium microadriaticum][Dynein heavy chain 5, axonemal [Symbiodinium microadriaticum]]	superfamily	320982	1670	2072	1.76546e-34	138.208	cl00456	SLC5-6-like_sbd superfamily	-	-
Q#43 - >OLP89008.1 Dynein heavy chain 5, axonemal [Symbiodinium microadriaticum][Dynein heavy chain 5, axonemal [Symbiodinium microadriaticum]]	superfamily	330758	1316	1640	6.25657e-18	91.2024	cl25937	MT superfamily	NC	-
Q#43 - >OLP89008.1 Dynein heavy chain 5, axonemal [Symbiodinium microadriaticum][Dynein heavy chain 5, axonemal [Symbiodinium microadriaticum]]	superfamily	332538	240	522	2.37256e-07	56.0953	cl27717	Lipoxygenase superfamily	N	-
Q#44 - >XP_005764986.1 hypothetical protein EMIHUDRAFT_247361 [Emiliania huxleyi CCMP1516] >XP_005769232.1 hypothetical protein EMIHUDRAFT_102763 [Emiliania huxleyi CCMP1516] >EOD12557.1 hypothetical protein EMIHUDRAFT_247361 [Emiliania huxleyi CCMP1516] >EOD16803.1 hypothetical protein EMIHUDRAFT_102763 [Emiliania huxleyi CCMP1516][hypothetical protein EMIHUDRAFT_247361 [Emiliania huxleyi CCMP15…	superfamily	332538	330	496	5.69987e-06	49.2947	cl27717	Lipoxygenase superfamily	NC	-
Q#45 - >XP_005786468.1 hypothetical protein EMIHUDRAFT_228891 [Emiliania huxleyi CCMP1516] >EOD34039.1 hypothetical protein EMIHUDRAFT_228891 [Emiliania huxleyi CCMP1516][hypothetical protein EMIHUDRAFT_228891 [Emiliania huxleyi CCMP1516] ]	superfamily	325183	106	367	4.41764e-10	63.2165	cl12078	p450 superfamily	-	-
Q#45 - >XP_005786468.1 hypothetical protein EMIHUDRAFT_228891 [Emiliania huxleyi CCMP1516] >EOD34039.1 hypothetical protein EMIHUDRAFT_228891 [Emiliania huxleyi CCMP1516][hypothetical protein EMIHUDRAFT_228891 [Emiliania huxleyi CCMP1516] ]	superfamily	332538	848	1090	7.95585e-07	53.3816	cl27717	Lipoxygenase superfamily	N	-
Q#46 - >XP_005778763.1 hypothetical protein EMIHUDRAFT_205326 [Emiliania huxleyi CCMP1516] >EOD26334.1 hypothetical protein EMIHUDRAFT_205326 [Emiliania huxleyi CCMP1516][hypothetical protein EMIHUDRAFT_205326 [Emiliania huxleyi CCMP1516] ]	superfamily	325183	121	382	7.35976e-10	62.4461	cl12078	p450 superfamily	-	-
Q#46 - >XP_005778763.1 hypothetical protein EMIHUDRAFT_205326 [Emiliania huxleyi CCMP1516] >EOD26334.1 hypothetical protein EMIHUDRAFT_205326 [Emiliania huxleyi CCMP1516][hypothetical protein EMIHUDRAFT_205326 [Emiliania huxleyi CCMP1516] ]	superfamily	332538	867	1109	8.24728e-07	53.3816	cl27717	Lipoxygenase superfamily	N	-
Q#47 - >OLP94731.1 Exoglucanase-6A [Symbiodinium microadriaticum][Exoglucanase-6A [Symbiodinium microadriaticum]]	specific	197593	609	638	1.20068e-11	59.6309	smart00236	fCBD	-	cl02521
Q#47 - >OLP94731.1 Exoglucanase-6A [Symbiodinium microadriaticum][Exoglucanase-6A [Symbiodinium microadriaticum]]	superfamily	332538	304	480	1.588e-05	48.7765	cl27717	Lipoxygenase superfamily	NC	-
Q#48 - >XP_012212775.1 hypothetical protein SPRG_17966, partial [Saprolegnia parasitica CBS 223.65] >KDO16518.1 hypothetical protein SPRG_17966, partial [Saprolegnia parasitica CBS 223.65][hypothetical protein SPRG_17966, partial [Saprolegnia parasitica CBS 223.65] ]	superfamily	325183	35	190	2.52108e-07	49.3494	cl12078	p450 superfamily	C	-
Q#52 - >XP_005777946.1 hypothetical protein EMIHUDRAFT_115477 [Emiliania huxleyi CCMP1516] >EOD25517.1 hypothetical protein EMIHUDRAFT_115477 [Emiliania huxleyi CCMP1516][hypothetical protein EMIHUDRAFT_115477 [Emiliania huxleyi CCMP1516] ]	superfamily	332538	234	436	5.3641e-05	46.0628	cl27717	Lipoxygenase superfamily	NC	-
Q#53 - >OLQ08906.1 hypothetical protein AK812_SmicGene7581 [Symbiodinium microadriaticum][hypothetical protein AK812_SmicGene7581 [Symbiodinium microadriaticum]]	superfamily	325183	491	630	6.6152e-12	68.9945	cl12078	p450 superfamily	N	-
Q#54 - >XP_005767034.1 hypothetical protein EMIHUDRAFT_432530 [Emiliania huxleyi CCMP1516] >XP_005769755.1 hypothetical protein EMIHUDRAFT_436360 [Emiliania huxleyi CCMP1516] >EOD14605.1 hypothetical protein EMIHUDRAFT_432530 [Emiliania huxleyi CCMP1516] >EOD17326.1 hypothetical protein EMIHUDRAFT_436360 [Emiliania huxleyi CCMP1516][hypothetical protein EMIHUDRAFT_432530 [Emiliania huxleyi CCMP15…	superfamily	332538	359	439	0.00506656	40.2848	cl27717	Lipoxygenase superfamily	NC	-
Q#55 - >OQR86014.1 hypothetical protein THRCLA_10586, partial [Thraustotheca clavata][hypothetical protein THRCLA_10586, partial [Thraustotheca clavata]]	superfamily	325183	16	188	0.00202897	37.7934	cl12078	p450 superfamily	C	-
Q#56 - >OQR88550.1 hypothetical protein THRCLA_10252, partial [Thraustotheca clavata][hypothetical protein THRCLA_10252, partial [Thraustotheca clavata]]	superfamily	325183	98	166	9.26627e-08	50.1197	cl12078	p450 superfamily	N	-
Q#57 - >WP_015138001.1 cytochrome P450 [Nostoc sp. PCC 7524] >AFY47549.1 cytochrome P450 [Nostoc sp. PCC 7524][cytochrome P450 [Nostoc sp. PCC 7524] ]	superfamily	325183	46	474	6.18506e-48	171.307	cl12078	p450 superfamily	-	-
Q#58 - >WP_016876660.1 cytochrome P450 [Chlorogloeopsis fritschii][cytochrome P450 [Chlorogloeopsis fritschii]]	superfamily	325183	17	443	1.0287e-53	186.843	cl12078	p450 superfamily	-	-
Q#59 - >BAZ52883.1 cytochrome P450 [Nostoc sp. NIES-4103][cytochrome P450 [Nostoc sp. NIES-4103]]	superfamily	325183	190	627	6.51357e-49	177.435	cl12078	p450 superfamily	-	-
Q#60 - >OEU18547.1 Lipoxygenase [Fragilariopsis cylindrus CCMP1102][Lipoxygenase [Fragilariopsis cylindrus CCMP1102]]	superfamily	332538	389	555	0.000136057	45.3098	cl27717	Lipoxygenase superfamily	NC	-
Q#61 - >OLQ11697.1 Arachidonate 15-lipoxygenase B [Symbiodinium microadriaticum][Arachidonate 15-lipoxygenase B [Symbiodinium microadriaticum]]	superfamily	332538	310	489	2.34464e-10	63.4141	cl27717	Lipoxygenase superfamily	N	-
Q#62 - >CAG03588.1 unnamed protein product [Tetraodon nigroviridis][unnamed protein product [Tetraodon nigroviridis]]	superfamily	332538	74	495	2.32586e-63	218.488	cl27717	Lipoxygenase superfamily	N	-
Q#63 - >BAW97369.1 cytochrome P450 [Synechococcus sp. NIES-970][cytochrome P450 [Synechococcus sp. NIES-970]]	specific	225035	5	435	7.09433e-88	273.15	COG2124	CypX	-	cl12078
Q#65 - >XP_007547504.2 PREDICTED: hydroperoxide isomerase ALOXE3-like isoform X5 [Poecilia formosa][PREDICTED: hydroperoxide isomerase ALOXE3-like isoform X5 [Poecilia formosa]]	superfamily	332538	227	660	2.17143e-58	208.472	cl27717	Lipoxygenase superfamily	N	-
Q#65 - >XP_007547504.2 PREDICTED: hydroperoxide isomerase ALOXE3-like isoform X5 [Poecilia formosa][PREDICTED: hydroperoxide isomerase ALOXE3-like isoform X5 [Poecilia formosa]]	superfamily	320707	2	116	7.34248e-35	127.81	cl00011	PLAT superfamily	-	-
Q#66 - >XP_014860738.1 PREDICTED: hydroperoxide isomerase ALOXE3-like [Poecilia mexicana][PREDICTED: hydroperoxide isomerase ALOXE3-like [Poecilia mexicana]]	superfamily	332538	227	660	6.96324e-60	212.71	cl27717	Lipoxygenase superfamily	N	-
Q#66 - >XP_014860738.1 PREDICTED: hydroperoxide isomerase ALOXE3-like [Poecilia mexicana][PREDICTED: hydroperoxide isomerase ALOXE3-like [Poecilia mexicana]]	superfamily	320707	2	116	3.17189e-33	123.187	cl00011	PLAT superfamily	-	-
Q#67 - >XP_016525026.1 PREDICTED: hydroperoxide isomerase ALOXE3-like isoform X4 [Poecilia formosa][PREDICTED: hydroperoxide isomerase ALOXE3-like isoform X4 [Poecilia formosa]]	superfamily	332538	158	660	1.50551e-61	217.332	cl27717	Lipoxygenase superfamily	-	-
Q#67 - >XP_016525026.1 PREDICTED: hydroperoxide isomerase ALOXE3-like isoform X4 [Poecilia formosa][PREDICTED: hydroperoxide isomerase ALOXE3-like isoform X4 [Poecilia formosa]]	superfamily	320707	2	116	7.79075e-35	127.81	cl00011	PLAT superfamily	-	-
Q#68 - >WP_024546087.1 cytochrome P450 [Synechococcus sp. NKBG15041c][cytochrome P450 [Synechococcus sp. NKBG15041c]]	specific	225035	5	435	1.20237e-86	270.069	COG2124	CypX	-	cl12078
Q#69 - >WP_054465182.1 cytochrome P450 [Planktothricoides sp. SR001] >KOR37701.1 cytochrome [Planktothricoides sp. SR001][cytochrome P450 [Planktothricoides sp. SR001] ]	specific	225035	6	433	5.57218e-90	278.543	COG2124	CypX	-	cl12078
Q#70 - >WP_043997354.1 cytochrome P450 [Microcystis aeruginosa][cytochrome P450 [Microcystis aeruginosa]]	specific	225035	8	434	1.47668e-87	272.38	COG2124	CypX	-	cl12078
Q#71 - >XP_005755576.1 PREDICTED: hydroperoxide isomerase ALOXE3-like, partial [Pundamilia nyererei][PREDICTED: hydroperoxide isomerase ALOXE3-like, partial [Pundamilia nyererei]]	superfamily	332538	178	611	1.65482e-60	213.095	cl27717	Lipoxygenase superfamily	N	-
Q#71 - >XP_005755576.1 PREDICTED: hydroperoxide isomerase ALOXE3-like, partial [Pundamilia nyererei][PREDICTED: hydroperoxide isomerase ALOXE3-like, partial [Pundamilia nyererei]]	superfamily	320707	4	67	8.40327e-20	84.6675	cl00011	PLAT superfamily	N	-
Q#72 - >CCI06746.1 putative cytochrome P450 120 [Microcystis aeruginosa PCC 7941][putative cytochrome P450 120 [Microcystis aeruginosa PCC 7941]]	specific	225035	17	443	2.96819e-87	271.995	COG2124	CypX	-	cl12078
Q#73 - >WP_082496898.1 cytochrome P450 [Microbacterium sp. Leaf288][cytochrome P450 [Microbacterium sp. Leaf288]]	superfamily	325183	17	450	5.98267e-43	157.405	cl12078	p450 superfamily	-	-
Q#74 - >XP_014905402.1 PREDICTED: hydroperoxide isomerase ALOXE3-like isoform X1 [Poecilia latipinna][PREDICTED: hydroperoxide isomerase ALOXE3-like isoform X1 [Poecilia latipinna]]	superfamily	332538	227	660	5.65825e-58	207.317	cl27717	Lipoxygenase superfamily	N	-
Q#74 - >XP_014905402.1 PREDICTED: hydroperoxide isomerase ALOXE3-like isoform X1 [Poecilia latipinna][PREDICTED: hydroperoxide isomerase ALOXE3-like isoform X1 [Poecilia latipinna]]	superfamily	320707	2	116	1.50985e-35	129.736	cl00011	PLAT superfamily	-	-
Q#75 - >WP_082577213.1 MULTISPECIES: cytochrome P450 [Massilia][MULTISPECIES: cytochrome P450 [Massilia]]	specific	225035	1	393	3.29756e-40	147.19	COG2124	CypX	-	cl12078
Q#76 - >KQP71284.1 hypothetical protein ASF40_05685 [Microbacterium sp. Leaf288][hypothetical protein ASF40_05685 [Microbacterium sp. Leaf288]]	superfamily	325183	2	435	4.69768e-43	157.405	cl12078	p450 superfamily	-	-
Q#77 - >XP_014905403.1 PREDICTED: hydroperoxide isomerase ALOXE3-like isoform X2 [Poecilia latipinna][PREDICTED: hydroperoxide isomerase ALOXE3-like isoform X2 [Poecilia latipinna]]	superfamily	332538	217	650	5.42424e-58	207.317	cl27717	Lipoxygenase superfamily	N	-
Q#77 - >XP_014905403.1 PREDICTED: hydroperoxide isomerase ALOXE3-like isoform X2 [Poecilia latipinna][PREDICTED: hydroperoxide isomerase ALOXE3-like isoform X2 [Poecilia latipinna]]	superfamily	320707	2	106	2.29415e-33	123.573	cl00011	PLAT superfamily	-	-
Q#78 - >XP_008395942.1 PREDICTED: hydroperoxide isomerase ALOXE3-like isoform X1 [Poecilia reticulata] >XP_008395943.1 PREDICTED: hydroperoxide isomerase ALOXE3-like isoform X1 [Poecilia reticulata][PREDICTED: hydroperoxide isomerase ALOXE3-like isoform X1 [Poecilia reticulata] ]	superfamily	332538	227	660	1.74936e-59	211.554	cl27717	Lipoxygenase superfamily	N	-
Q#78 - >XP_008395942.1 PREDICTED: hydroperoxide isomerase ALOXE3-like isoform X1 [Poecilia reticulata] >XP_008395943.1 PREDICTED: hydroperoxide isomerase ALOXE3-like isoform X1 [Poecilia reticulata][PREDICTED: hydroperoxide isomerase ALOXE3-like isoform X1 [Poecilia reticulata] ]	superfamily	320707	2	116	3.20154e-35	128.58	cl00011	PLAT superfamily	-	-
Q#79 - >KQY05675.1 hypothetical protein ASD28_06235 [Massilia sp. Root133] >KQZ52132.1 hypothetical protein ASD92_16355 [Massilia sp. Root1485][hypothetical protein ASD28_06235 [Massilia sp. Root133] ]	specific	225035	15	427	5.85333e-41	150.272	COG2124	CypX	-	cl12078
Q#80 - >XP_008395944.1 PREDICTED: arachidonate 15-lipoxygenase B-like isoform X2 [Poecilia reticulata][PREDICTED: arachidonate 15-lipoxygenase B-like isoform X2 [Poecilia reticulata]]	superfamily	332538	132	565	3.85922e-60	211.169	cl27717	Lipoxygenase superfamily	N	-
Q#81 - >OLT69399.1 cytochrome P450 [Moorea producens PAL][cytochrome P450 [Moorea producens PAL]]	superfamily	325183	2	436	4.44119e-91	284.298	cl12078	p450 superfamily	-	-
Q#82 - >WP_008181967.1 cytochrome P450 [Moorea producens] >EGJ33529.1 cytochrome P450 [Moorea producens 3L][cytochrome P450 [Moorea producens] ]	superfamily	325183	9	443	4.09727e-91	284.298	cl12078	p450 superfamily	-	-
Q#83 - >XP_005454708.1 PREDICTED: hydroperoxide isomerase ALOXE3 isoform X1 [Oreochromis niloticus][PREDICTED: hydroperoxide isomerase ALOXE3 isoform X1 [Oreochromis niloticus]]	superfamily	332538	229	662	1.97339e-57	205.776	cl27717	Lipoxygenase superfamily	N	-
Q#83 - >XP_005454708.1 PREDICTED: hydroperoxide isomerase ALOXE3 isoform X1 [Oreochromis niloticus][PREDICTED: hydroperoxide isomerase ALOXE3 isoform X1 [Oreochromis niloticus]]	superfamily	320707	4	118	5.22022e-42	147.455	cl00011	PLAT superfamily	-	-
Q#84 - >WP_036400995.1 cytochrome P450 [Microcystis aeruginosa][cytochrome P450 [Microcystis aeruginosa]]	specific	225035	8	434	6.94211e-85	265.446	COG2124	CypX	-	cl12078
Q#85 - >XP_019200991.1 PREDICTED: hydroperoxide isomerase ALOXE3 isoform X2 [Oreochromis niloticus][PREDICTED: hydroperoxide isomerase ALOXE3 isoform X2 [Oreochromis niloticus]]	superfamily	332538	169	602	1.20179e-57	205.006	cl27717	Lipoxygenase superfamily	N	-
Q#85 - >XP_019200991.1 PREDICTED: hydroperoxide isomerase ALOXE3 isoform X2 [Oreochromis niloticus][PREDICTED: hydroperoxide isomerase ALOXE3 isoform X2 [Oreochromis niloticus]]	superfamily	320707	2	58	8.85091e-18	78.8895	cl00011	PLAT superfamily	N	-
Q#86 - >WP_079209771.1 cytochrome P450 [Microcystis aeruginosa] >OPF15716.1 cytochrome P450 [Microcystis aeruginosa KW][cytochrome P450 [Microcystis aeruginosa] ]	specific	225035	8	434	2.29583e-86	269.298	COG2124	CypX	-	cl12078
Q#87 - >CAO90869.1 cyp120 [Microcystis aeruginosa PCC 7806] >ELS47756.1 putative cytochrome [Microcystis aeruginosa DIANCHI905] >ARI83809.1 Cyp120 [Microcystis aeruginosa PCC 7806SL][cyp120 [Microcystis aeruginosa PCC 7806] ]	specific	225035	17	443	1.48281e-84	265.061	COG2124	CypX	-	cl12078
Q#88 - >WP_073600493.1 cytochrome P450 [Hydrococcus rivularis] >OKH21447.1 cytochrome P450 [Hydrococcus rivularis NIES-593][cytochrome P450 [Hydrococcus rivularis] ]	specific	225035	10	440	1.21383e-89	278.158	COG2124	CypX	-	cl12078
Q#89 - >WP_002770080.1 cytochrome P450 [Microcystis aeruginosa] >CCI03806.1 putative cytochrome P450 120 [Microcystis aeruginosa PCC 9443][cytochrome P450 [Microcystis aeruginosa] ]	specific	225035	8	434	4.76508e-85	265.832	COG2124	CypX	-	cl12078
Q#90 - >WP_002760161.1 cytochrome P450 [Microcystis aeruginosa] >CCH97559.1 putative cytochrome P450 120 [Microcystis aeruginosa PCC 9717][cytochrome P450 [Microcystis aeruginosa] ]	specific	225035	8	434	2.47299e-85	266.602	COG2124	CypX	-	cl12078
Q#91 - >AKV68544.1 cytochrome P450 [Microcystis panniformis FACHB-1757][cytochrome P450 [Microcystis panniformis FACHB-1757]]	specific	225035	7	434	2.99494e-84	263.906	COG2124	CypX	-	cl12078
Q#92 - >WP_072924015.1 cytochrome P450 [Microcystis aeruginosa][cytochrome P450 [Microcystis aeruginosa]]	specific	225035	7	434	8.67843e-84	262.75	COG2124	CypX	-	cl12078
Q#93 - >WP_002788783.1 cytochrome P450 [Microcystis aeruginosa] >CCI18751.1 putative cytochrome P450 120 [Microcystis aeruginosa PCC 9807][cytochrome P450 [Microcystis aeruginosa] ]	specific	225035	8	434	3.26384e-84	263.52	COG2124	CypX	-	cl12078
Q#95 - >WP_045360010.1 cytochrome P450 [Microcystis aeruginosa] >GAL94052.1 cytochrome P450 [Microcystis aeruginosa NIES-44][cytochrome P450 [Microcystis aeruginosa] ]	specific	225035	8	434	8.71813e-87	270.454	COG2124	CypX	-	cl12078
Q#96 - >XP_014325569.1 PREDICTED: hydroperoxide isomerase ALOXE3-like [Xiphophorus maculatus][PREDICTED: hydroperoxide isomerase ALOXE3-like [Xiphophorus maculatus]]	superfamily	332538	227	660	1.24972e-53	195.376	cl27717	Lipoxygenase superfamily	N	-
Q#96 - >XP_014325569.1 PREDICTED: hydroperoxide isomerase ALOXE3-like [Xiphophorus maculatus][PREDICTED: hydroperoxide isomerase ALOXE3-like [Xiphophorus maculatus]]	superfamily	320707	2	116	1.83095e-36	132.047	cl00011	PLAT superfamily	-	-
Q#97 - >WP_002736320.1 cytochrome P450 [Microcystis aeruginosa] >ELP53918.1 putative cytochrome [Microcystis aeruginosa TAIHU98][cytochrome P450 [Microcystis aeruginosa] ]	specific	225035	8	434	1.32541e-85	267.372	COG2124	CypX	-	cl12078
Q#98 - >WP_026734540.1 cytochrome P450 [Fischerella sp. PCC 9605][cytochrome P450 [Fischerella sp. PCC 9605]]	specific	225035	5	434	1.90483e-87	271.995	COG2124	CypX	-	cl12078
Q#99 - >WP_065711856.1 cytochrome P450 [Synechococcus sp. PCC 7117] >ANV88960.1 cytochrome P450 (plasmid) [Synechococcus sp. PCC 7117][cytochrome P450 [Synechococcus sp. PCC 7117] ]	superfamily	325183	4	444	1.14148e-80	257.719	cl12078	p450 superfamily	-	-
Q#100 - >WP_002797232.1 cytochrome P450 [Microcystis aeruginosa] >BAG04705.1 cytochrome P450 [Microcystis aeruginosa NIES-843] >CCI25070.1 putative cytochrome P450 120 [Microcystis aeruginosa PCC 9809][cytochrome P450 [Microcystis aeruginosa] ]	specific	225035	8	434	1.21696e-86	270.069	COG2124	CypX	-	cl12078

## Sheet: CYP5619B1 hits
#Batch CD-search tool	NIH/NLM/NCBI
#cdsid	QM3-qcdsearch-28344CF5306022D6-197465BA0BEACA1C
#datatype	hitsConcise Results
#status	0
#Start time	2017-08-11T14:22:22	Run time	0:00:03:40
#status	success
Query	Hit type	PSSM-ID	From	To	E-Value	Bitscore	Accession	Short name	Incomplete	Superfamily
Q#1 - >XP_008618622.1 hypothetical protein SDRG_14281 [Saprolegnia diclina VS20] >EQC28009.1 hypothetical protein SDRG_14281 [Saprolegnia diclina VS20][hypothetical protein SDRG_14281 [Saprolegnia diclina VS20] ]	specific	225035	30	373	3.82573e-20	94.0325	COG2124	CypX	-	cl12078
Q#1 - >XP_008618622.1 hypothetical protein SDRG_14281 [Saprolegnia diclina VS20] >EQC28009.1 hypothetical protein SDRG_14281 [Saprolegnia diclina VS20][hypothetical protein SDRG_14281 [Saprolegnia diclina VS20] ]	superfamily	332538	719	892	8.29025e-08	56.0779	cl27717	Lipoxygenase superfamily	N	-
Q#1 - >XP_008618622.1 hypothetical protein SDRG_14281 [Saprolegnia diclina VS20] >EQC28009.1 hypothetical protein SDRG_14281 [Saprolegnia diclina VS20][hypothetical protein SDRG_14281 [Saprolegnia diclina VS20] ]	superfamily	325183	297	453	0.00819297	39.6356	cl12078	p450 superfamily	N	-
Q#2 - >XP_012203946.1 hypothetical protein SPRG_09118 [Saprolegnia parasitica CBS 223.65] >KDO25288.1 hypothetical protein SPRG_09118 [Saprolegnia parasitica CBS 223.65][hypothetical protein SPRG_09118 [Saprolegnia parasitica CBS 223.65] ]	specific	225035	30	373	9.81241e-21	95.5733	COG2124	CypX	-	cl12078
Q#2 - >XP_012203946.1 hypothetical protein SPRG_09118 [Saprolegnia parasitica CBS 223.65] >KDO25288.1 hypothetical protein SPRG_09118 [Saprolegnia parasitica CBS 223.65][hypothetical protein SPRG_09118 [Saprolegnia parasitica CBS 223.65] ]	superfamily	332538	722	895	8.39347e-08	56.0779	cl27717	Lipoxygenase superfamily	N	-
Q#2 - >XP_012203946.1 hypothetical protein SPRG_09118 [Saprolegnia parasitica CBS 223.65] >KDO25288.1 hypothetical protein SPRG_09118 [Saprolegnia parasitica CBS 223.65][hypothetical protein SPRG_09118 [Saprolegnia parasitica CBS 223.65] ]	superfamily	325183	301	454	0.00214267	41.4742	cl12078	p450 superfamily	N	-
Q#3 - >OQR84828.1 hypothetical protein ACHHYP_12770 [Achlya hypogyna][hypothetical protein ACHHYP_12770 [Achlya hypogyna]]	specific	225035	31	462	1.99019e-23	105.203	COG2124	CypX	-	cl12078
Q#3 - >OQR84828.1 hypothetical protein ACHHYP_12770 [Achlya hypogyna][hypothetical protein ACHHYP_12770 [Achlya hypogyna]]	superfamily	325183	1189	1397	1.67196e-12	71.9258	cl12078	p450 superfamily	N	-
Q#3 - >OQR84828.1 hypothetical protein ACHHYP_12770 [Achlya hypogyna][hypothetical protein ACHHYP_12770 [Achlya hypogyna]]	superfamily	332538	1659	1796	6.47495e-07	54.3023	cl27717	Lipoxygenase superfamily	NC	-
Q#3 - >OQR84828.1 hypothetical protein ACHHYP_12770 [Achlya hypogyna][hypothetical protein ACHHYP_12770 [Achlya hypogyna]]	superfamily	332538	796	836	0.00167022	43.1315	cl27717	Lipoxygenase superfamily	NC	-
Q#4 - >OQR84819.1 hypothetical protein ACHHYP_12774 [Achlya hypogyna][hypothetical protein ACHHYP_12774 [Achlya hypogyna]]	specific	225035	34	420	8.43738e-23	102.122	COG2124	CypX	-	cl12078
Q#4 - >OQR84819.1 hypothetical protein ACHHYP_12774 [Achlya hypogyna][hypothetical protein ACHHYP_12774 [Achlya hypogyna]]	superfamily	332538	704	878	9.97026e-08	55.8431	cl27717	Lipoxygenase superfamily	N	-
Q#5 - >XP_012203939.1 hypothetical protein SPRG_09110 [Saprolegnia parasitica CBS 223.65] >KDO25280.1 hypothetical protein SPRG_09110 [Saprolegnia parasitica CBS 223.65][hypothetical protein SPRG_09110 [Saprolegnia parasitica CBS 223.65] ]	specific	225035	87	435	1.54127e-22	101.351	COG2124	CypX	-	cl12078
Q#5 - >XP_012203939.1 hypothetical protein SPRG_09110 [Saprolegnia parasitica CBS 223.65] >KDO25280.1 hypothetical protein SPRG_09110 [Saprolegnia parasitica CBS 223.65][hypothetical protein SPRG_09110 [Saprolegnia parasitica CBS 223.65] ]	superfamily	332538	710	850	1.70102e-07	55.0727	cl27717	Lipoxygenase superfamily	NC	-
Q#6 - >XP_008618614.1 hypothetical protein SDRG_14273 [Saprolegnia diclina VS20] >EQC28001.1 hypothetical protein SDRG_14273 [Saprolegnia diclina VS20][hypothetical protein SDRG_14273 [Saprolegnia diclina VS20] ]	specific	225035	87	435	6.05238e-24	105.588	COG2124	CypX	-	cl12078
Q#6 - >XP_008618614.1 hypothetical protein SDRG_14273 [Saprolegnia diclina VS20] >EQC28001.1 hypothetical protein SDRG_14273 [Saprolegnia diclina VS20][hypothetical protein SDRG_14273 [Saprolegnia diclina VS20] ]	superfamily	332538	710	850	1.78275e-08	58.5395	cl27717	Lipoxygenase superfamily	NC	-
Q#7 - >OQS07091.1 hypothetical protein THRCLA_00900 [Thraustotheca clavata][hypothetical protein THRCLA_00900 [Thraustotheca clavata]]	specific	270901	1159	1412	1.49951e-74	247.836	cd13999	STKc_MAP3K-like	-	cl21453
Q#7 - >OQS07091.1 hypothetical protein THRCLA_00900 [Thraustotheca clavata][hypothetical protein THRCLA_00900 [Thraustotheca clavata]]	specific	225035	35	454	8.43468e-27	114.833	COG2124	CypX	-	cl12078
Q#8 - >OQR84821.1 hypothetical protein ACHHYP_12781 [Achlya hypogyna][hypothetical protein ACHHYP_12781 [Achlya hypogyna]]	specific	225035	84	428	7.86462e-26	110.981	COG2124	CypX	-	cl12078
Q#8 - >OQR84821.1 hypothetical protein ACHHYP_12781 [Achlya hypogyna][hypothetical protein ACHHYP_12781 [Achlya hypogyna]]	superfamily	332538	645	885	4.04431e-09	60.3151	cl27717	Lipoxygenase superfamily	N	-
Q#9 - >XP_012203942.1 hypothetical protein SPRG_09114 [Saprolegnia parasitica CBS 223.65] >KDO25284.1 hypothetical protein SPRG_09114 [Saprolegnia parasitica CBS 223.65][hypothetical protein SPRG_09114 [Saprolegnia parasitica CBS 223.65] ]	specific	225035	35	443	5.95254e-25	108.285	COG2124	CypX	-	cl12078
Q#9 - >XP_012203942.1 hypothetical protein SPRG_09114 [Saprolegnia parasitica CBS 223.65] >KDO25284.1 hypothetical protein SPRG_09114 [Saprolegnia parasitica CBS 223.65][hypothetical protein SPRG_09114 [Saprolegnia parasitica CBS 223.65] ]	superfamily	332538	666	800	9.26595e-05	46.2131	cl27717	Lipoxygenase superfamily	NC	-
Q#10 - >OQR84833.1 hypothetical protein ACHHYP_12775 [Achlya hypogyna][hypothetical protein ACHHYP_12775 [Achlya hypogyna]]	specific	225035	70	427	1.08889e-17	87.4841	COG2124	CypX	-	cl12078
Q#10 - >OQR84833.1 hypothetical protein ACHHYP_12775 [Achlya hypogyna][hypothetical protein ACHHYP_12775 [Achlya hypogyna]]	superfamily	325183	1047	1462	1.36722e-10	65.5277	cl12078	p450 superfamily	-	-
Q#10 - >OQR84833.1 hypothetical protein ACHHYP_12775 [Achlya hypogyna][hypothetical protein ACHHYP_12775 [Achlya hypogyna]]	superfamily	332538	684	887	6.25421e-09	61.1029	cl27717	Lipoxygenase superfamily	N	-
Q#10 - >OQR84833.1 hypothetical protein ACHHYP_12775 [Achlya hypogyna][hypothetical protein ACHHYP_12775 [Achlya hypogyna]]	superfamily	332538	1719	1868	5.93559e-05	47.9888	cl27717	Lipoxygenase superfamily	N	-
Q#11 - >XP_008879406.1 hypothetical protein H310_13621 [Aphanomyces invadans] >ETV91982.1 hypothetical protein H310_13621 [Aphanomyces invadans][hypothetical protein H310_13621 [Aphanomyces invadans] ]	specific	225035	25	444	1.29143e-22	101.351	COG2124	CypX	-	cl12078
Q#11 - >XP_008879406.1 hypothetical protein H310_13621 [Aphanomyces invadans] >ETV91982.1 hypothetical protein H310_13621 [Aphanomyces invadans][hypothetical protein H310_13621 [Aphanomyces invadans] ]	superfamily	332538	708	850	9.87837e-10	62.6263	cl27717	Lipoxygenase superfamily	NC	-
Q#12 - >XP_008878127.1 hypothetical protein H310_12720 [Aphanomyces invadans] >ETV93292.1 hypothetical protein H310_12720 [Aphanomyces invadans][hypothetical protein H310_12720 [Aphanomyces invadans] ]	specific	225035	24	445	2.00659e-26	112.907	COG2124	CypX	-	cl12078
Q#12 - >XP_008878127.1 hypothetical protein H310_12720 [Aphanomyces invadans] >ETV93292.1 hypothetical protein H310_12720 [Aphanomyces invadans][hypothetical protein H310_12720 [Aphanomyces invadans] ]	superfamily	332538	700	839	2.22821e-06	51.4556	cl27717	Lipoxygenase superfamily	NC	-
Q#13 - >XP_008618621.1 hypothetical protein SDRG_14280 [Saprolegnia diclina VS20] >EQC28008.1 hypothetical protein SDRG_14280 [Saprolegnia diclina VS20][hypothetical protein SDRG_14280 [Saprolegnia diclina VS20] ]	specific	225035	15	432	2.72086e-22	100.581	COG2124	CypX	-	cl12078
Q#13 - >XP_008618621.1 hypothetical protein SDRG_14280 [Saprolegnia diclina VS20] >EQC28008.1 hypothetical protein SDRG_14280 [Saprolegnia diclina VS20][hypothetical protein SDRG_14280 [Saprolegnia diclina VS20] ]	superfamily	332538	691	834	9.89675e-08	56.0779	cl27717	Lipoxygenase superfamily	NC	-
Q#14 - >XP_012203945.1 hypothetical protein SPRG_09117 [Saprolegnia parasitica CBS 223.65] >KDO25287.1 hypothetical protein SPRG_09117 [Saprolegnia parasitica CBS 223.65][hypothetical protein SPRG_09117 [Saprolegnia parasitica CBS 223.65] ]	specific	225035	15	434	1.05871e-19	92.4917	COG2124	CypX	-	cl12078
Q#14 - >XP_012203945.1 hypothetical protein SPRG_09117 [Saprolegnia parasitica CBS 223.65] >KDO25287.1 hypothetical protein SPRG_09117 [Saprolegnia parasitica CBS 223.65][hypothetical protein SPRG_09117 [Saprolegnia parasitica CBS 223.65] ]	superfamily	332538	693	836	1.03543e-07	55.6928	cl27717	Lipoxygenase superfamily	NC	-
Q#15 - >XP_009834503.1 hypothetical protein H257_09836 [Aphanomyces astaci] >ETV75861.1 hypothetical protein H257_09836 [Aphanomyces astaci][hypothetical protein H257_09836 [Aphanomyces astaci] ]	superfamily	325183	247	428	3.9641e-19	91.1858	cl12078	p450 superfamily	N	-
Q#15 - >XP_009834503.1 hypothetical protein H257_09836 [Aphanomyces astaci] >ETV75861.1 hypothetical protein H257_09836 [Aphanomyces astaci][hypothetical protein H257_09836 [Aphanomyces astaci] ]	superfamily	332538	642	832	8.55274e-07	52.9964	cl27717	Lipoxygenase superfamily	NC	-
Q#16 - >OQS07110.1 hypothetical protein THRCLA_00867 [Thraustotheca clavata][hypothetical protein THRCLA_00867 [Thraustotheca clavata]]	specific	225035	8	414	3.29112e-16	81.7061	COG2124	CypX	-	cl12078
Q#16 - >OQS07110.1 hypothetical protein THRCLA_00867 [Thraustotheca clavata][hypothetical protein THRCLA_00867 [Thraustotheca clavata]]	superfamily	332538	601	813	3.52063e-07	54.152	cl27717	Lipoxygenase superfamily	NC	-
Q#17 - >XP_008618618.1 hypothetical protein SDRG_14277 [Saprolegnia diclina VS20] >EQC28005.1 hypothetical protein SDRG_14277 [Saprolegnia diclina VS20][hypothetical protein SDRG_14277 [Saprolegnia diclina VS20] ]	specific	225035	35	457	2.04571e-28	118.3	COG2124	CypX	-	cl12078
Q#18 - >OQS03666.1 hypothetical protein THRCLA_04012 [Thraustotheca clavata][hypothetical protein THRCLA_04012 [Thraustotheca clavata]]	specific	225035	19	347	2.81461e-20	94.4177	COG2124	CypX	-	cl12078
Q#18 - >OQS03666.1 hypothetical protein THRCLA_04012 [Thraustotheca clavata][hypothetical protein THRCLA_04012 [Thraustotheca clavata]]	superfamily	332538	609	820	1.41338e-06	52.226	cl27717	Lipoxygenase superfamily	NC	-
Q#19 - >AIG56338.1 secreted protein [Achlya hypogyna] >OQR84811.1 hypothetical protein ACHHYP_12772 [Achlya hypogyna][secreted protein [Achlya hypogyna] ]	superfamily	325183	19	403	3.22485e-11	66.2981	cl12078	p450 superfamily	-	-
Q#19 - >AIG56338.1 secreted protein [Achlya hypogyna] >OQR84811.1 hypothetical protein ACHHYP_12772 [Achlya hypogyna][secreted protein [Achlya hypogyna] ]	superfamily	332538	687	826	8.57968e-08	56.0779	cl27717	Lipoxygenase superfamily	NC	-
Q#20 - >XP_012194083.1 hypothetical protein SPRG_18867 [Saprolegnia parasitica CBS 223.65] >KDO35719.1 hypothetical protein SPRG_18867 [Saprolegnia parasitica CBS 223.65][hypothetical protein SPRG_18867 [Saprolegnia parasitica CBS 223.65] ]	superfamily	325183	42	377	6.35239e-12	68.6093	cl12078	p450 superfamily	-	-
Q#20 - >XP_012194083.1 hypothetical protein SPRG_18867 [Saprolegnia parasitica CBS 223.65] >KDO35719.1 hypothetical protein SPRG_18867 [Saprolegnia parasitica CBS 223.65][hypothetical protein SPRG_18867 [Saprolegnia parasitica CBS 223.65] ]	superfamily	332538	710	833	2.35808e-07	54.6875	cl27717	Lipoxygenase superfamily	NC	-
Q#21 - >XP_008618620.1 hypothetical protein SDRG_14279 [Saprolegnia diclina VS20] >EQC28007.1 hypothetical protein SDRG_14279 [Saprolegnia diclina VS20][hypothetical protein SDRG_14279 [Saprolegnia diclina VS20] ]	superfamily	325183	32	370	2.93885e-11	66.2981	cl12078	p450 superfamily	-	-
Q#21 - >XP_008618620.1 hypothetical protein SDRG_14279 [Saprolegnia diclina VS20] >EQC28007.1 hypothetical protein SDRG_14279 [Saprolegnia diclina VS20][hypothetical protein SDRG_14279 [Saprolegnia diclina VS20] ]	superfamily	332538	672	829	2.35432e-06	51.4556	cl27717	Lipoxygenase superfamily	NC	-
Q#22 - >XP_012203940.1 hypothetical protein SPRG_09111 [Saprolegnia parasitica CBS 223.65] >KDO25281.1 hypothetical protein SPRG_09111 [Saprolegnia parasitica CBS 223.65][hypothetical protein SPRG_09111 [Saprolegnia parasitica CBS 223.65] ]	superfamily	325183	72	427	4.0493e-11	65.9129	cl12078	p450 superfamily	-	-
Q#22 - >XP_012203940.1 hypothetical protein SPRG_09111 [Saprolegnia parasitica CBS 223.65] >KDO25281.1 hypothetical protein SPRG_09111 [Saprolegnia parasitica CBS 223.65][hypothetical protein SPRG_09111 [Saprolegnia parasitica CBS 223.65] ]	superfamily	332538	746	885	3.12308e-07	54.5372	cl27717	Lipoxygenase superfamily	NC	-
Q#23 - >XP_008607177.1 hypothetical protein SDRG_03324 [Saprolegnia diclina VS20] >EQC39116.1 hypothetical protein SDRG_03324 [Saprolegnia diclina VS20][hypothetical protein SDRG_03324 [Saprolegnia diclina VS20] ]	superfamily	325183	44	371	6.02433e-12	68.6093	cl12078	p450 superfamily	-	-
Q#23 - >XP_008607177.1 hypothetical protein SDRG_03324 [Saprolegnia diclina VS20] >EQC39116.1 hypothetical protein SDRG_03324 [Saprolegnia diclina VS20][hypothetical protein SDRG_03324 [Saprolegnia diclina VS20] ]	superfamily	332538	693	832	1.10905e-06	52.6112	cl27717	Lipoxygenase superfamily	NC	-
Q#23 - >XP_008607177.1 hypothetical protein SDRG_03324 [Saprolegnia diclina VS20] >EQC39116.1 hypothetical protein SDRG_03324 [Saprolegnia diclina VS20][hypothetical protein SDRG_03324 [Saprolegnia diclina VS20] ]	superfamily	325183	293	451	1.5853e-06	51.5102	cl12078	p450 superfamily	N	-
Q#24 - >AIG56100.1 secreted protein [Achlya hypogyna] >OQR88197.1 hypothetical protein ACHHYP_07150 [Achlya hypogyna][secreted protein [Achlya hypogyna] ]	specific	225035	1	368	1.78501e-19	91.7213	COG2124	CypX	-	cl12078
Q#24 - >AIG56100.1 secreted protein [Achlya hypogyna] >OQR88197.1 hypothetical protein ACHHYP_07150 [Achlya hypogyna][secreted protein [Achlya hypogyna] ]	superfamily	332538	681	820	2.69108e-08	57.6187	cl27717	Lipoxygenase superfamily	NC	-
Q#24 - >AIG56100.1 secreted protein [Achlya hypogyna] >OQR88197.1 hypothetical protein ACHHYP_07150 [Achlya hypogyna][secreted protein [Achlya hypogyna] ]	superfamily	325183	314	430	0.000447589	43.7707	cl12078	p450 superfamily	N	-
Q#25 - >AIG56283.1 secreted protein [Achlya hypogyna] >OQR86005.1 hypothetical protein ACHHYP_11097 [Achlya hypogyna][secreted protein [Achlya hypogyna] ]	specific	225035	1	368	1.48803e-17	85.9433	COG2124	CypX	-	cl12078
Q#25 - >AIG56283.1 secreted protein [Achlya hypogyna] >OQR86005.1 hypothetical protein ACHHYP_11097 [Achlya hypogyna][secreted protein [Achlya hypogyna] ]	superfamily	332538	681	820	4.75895e-08	56.8483	cl27717	Lipoxygenase superfamily	NC	-
Q#25 - >AIG56283.1 secreted protein [Achlya hypogyna] >OQR86005.1 hypothetical protein ACHHYP_11097 [Achlya hypogyna][secreted protein [Achlya hypogyna] ]	superfamily	325183	314	430	0.00018593	44.9263	cl12078	p450 superfamily	N	-
Q#26 - >OQS07119.1 hypothetical protein THRCLA_00866, partial [Thraustotheca clavata][hypothetical protein THRCLA_00866, partial [Thraustotheca clavata]]	superfamily	325183	13	136	2.95954e-09	59.7497	cl12078	p450 superfamily	N	-
Q#26 - >OQS07119.1 hypothetical protein THRCLA_00866, partial [Thraustotheca clavata][hypothetical protein THRCLA_00866, partial [Thraustotheca clavata]]	superfamily	332538	466	640	5.68611e-06	49.5469	cl27717	Lipoxygenase superfamily	N	-
Q#27 - >OQR89159.1 hypothetical protein THRCLA_09892 [Thraustotheca clavata][hypothetical protein THRCLA_09892 [Thraustotheca clavata]]	superfamily	332538	200	410	2.83644e-08	56.4631	cl27717	Lipoxygenase superfamily	NC	-
Q#28 - >OQS03667.1 hypothetical protein THRCLA_04011, partial [Thraustotheca clavata][hypothetical protein THRCLA_04011, partial [Thraustotheca clavata]]	superfamily	332538	170	380	0.00405873	39.8996	cl27717	Lipoxygenase superfamily	NC	-
Q#29 - >XP_009837624.1 hypothetical protein H257_12194 [Aphanomyces astaci] >ETV72838.1 hypothetical protein H257_12194 [Aphanomyces astaci][hypothetical protein H257_12194 [Aphanomyces astaci] ]	superfamily	332538	155	394	1.47996e-08	57.2335	cl27717	Lipoxygenase superfamily	N	-
Q#30 - >XP_008616637.1 hypothetical protein SDRG_12344 [Saprolegnia diclina VS20] >EQC29798.1 hypothetical protein SDRG_12344 [Saprolegnia diclina VS20][hypothetical protein SDRG_12344 [Saprolegnia diclina VS20] ]	superfamily	332538	60	199	7.33381e-08	53.7668	cl27717	Lipoxygenase superfamily	NC	-
Q#31 - >OQS07093.1 hypothetical protein THRCLA_00897 [Thraustotheca clavata][hypothetical protein THRCLA_00897 [Thraustotheca clavata]]	specific	225035	83	443	5.75065e-20	91.3361	COG2124	CypX	-	cl12078
Q#32 - >OQR84830.1 cytochrome P450 [Achlya hypogyna][cytochrome P450 [Achlya hypogyna]]	specific	225035	48	411	9.01167e-25	105.588	COG2124	CypX	-	cl12078
Q#35 - >XP_008618616.1 hypothetical protein SDRG_14275 [Saprolegnia diclina VS20] >EQC28003.1 hypothetical protein SDRG_14275 [Saprolegnia diclina VS20][hypothetical protein SDRG_14275 [Saprolegnia diclina VS20] ]	superfamily	332538	60	199	6.01059e-07	49.1444	cl27717	Lipoxygenase superfamily	NC	-
Q#36 - >OQS07088.1 hypothetical protein THRCLA_00902, partial [Thraustotheca clavata][hypothetical protein THRCLA_00902, partial [Thraustotheca clavata]]	superfamily	325183	27	310	0.000356762	41.6454	cl12078	p450 superfamily	C	-
Q#38 - >OQR86011.1 hypothetical protein THRCLA_10587 [Thraustotheca clavata][hypothetical protein THRCLA_10587 [Thraustotheca clavata]]	superfamily	332538	48	88	0.000179214	40.1402	cl27717	Lipoxygenase superfamily	NC	-
Q#39 - >XP_012212775.1 hypothetical protein SPRG_17966, partial [Saprolegnia parasitica CBS 223.65] >KDO16518.1 hypothetical protein SPRG_17966, partial [Saprolegnia parasitica CBS 223.65][hypothetical protein SPRG_17966, partial [Saprolegnia parasitica CBS 223.65] ]	superfamily	325183	35	190	2.52108e-07	49.3494	cl12078	p450 superfamily	C	-
Q#41 - >OLP88233.1 Linoleate 13S-lipoxygenase 3-1, chloroplastic [Symbiodinium microadriaticum][Linoleate 13S-lipoxygenase 3-1, chloroplastic [Symbiodinium microadriaticum]]	superfamily	332538	504	715	1.6658e-09	61.4881	cl27717	Lipoxygenase superfamily	N	-
Q#42 - >XP_005764583.1 hypothetical protein EMIHUDRAFT_452272 [Emiliania huxleyi CCMP1516] >EOD12154.1 hypothetical protein EMIHUDRAFT_452272 [Emiliania huxleyi CCMP1516][hypothetical protein EMIHUDRAFT_452272 [Emiliania huxleyi CCMP1516] ]	superfamily	332538	332	523	1.29662e-08	59.1769	cl27717	Lipoxygenase superfamily	N	-
Q#44 - >OLP89008.1 Dynein heavy chain 5, axonemal [Symbiodinium microadriaticum][Dynein heavy chain 5, axonemal [Symbiodinium microadriaticum]]	superfamily	324178	693	1160	1.658e-105	342.622	cl07893	AmyAc_family superfamily	-	-
Q#44 - >OLP89008.1 Dynein heavy chain 5, axonemal [Symbiodinium microadriaticum][Dynein heavy chain 5, axonemal [Symbiodinium microadriaticum]]	superfamily	328724	1513	1648	3.61937e-39	147.782	cl21455	P-loop_NTPase superfamily	C	-
Q#44 - >OLP89008.1 Dynein heavy chain 5, axonemal [Symbiodinium microadriaticum][Dynein heavy chain 5, axonemal [Symbiodinium microadriaticum]]	superfamily	320982	1670	2072	1.76546e-34	138.208	cl00456	SLC5-6-like_sbd superfamily	-	-
Q#44 - >OLP89008.1 Dynein heavy chain 5, axonemal [Symbiodinium microadriaticum][Dynein heavy chain 5, axonemal [Symbiodinium microadriaticum]]	superfamily	330758	1316	1640	6.25657e-18	91.2024	cl25937	MT superfamily	NC	-
Q#44 - >OLP89008.1 Dynein heavy chain 5, axonemal [Symbiodinium microadriaticum][Dynein heavy chain 5, axonemal [Symbiodinium microadriaticum]]	superfamily	332538	240	522	2.37256e-07	56.0953	cl27717	Lipoxygenase superfamily	N	-
Q#45 - >XP_005764986.1 hypothetical protein EMIHUDRAFT_247361 [Emiliania huxleyi CCMP1516] >XP_005769232.1 hypothetical protein EMIHUDRAFT_102763 [Emiliania huxleyi CCMP1516] >EOD12557.1 hypothetical protein EMIHUDRAFT_247361 [Emiliania huxleyi CCMP1516] >EOD16803.1 hypothetical protein EMIHUDRAFT_102763 [Emiliania huxleyi CCMP1516][hypothetical protein EMIHUDRAFT_247361 [Emiliania huxleyi CCMP15…	superfamily	332538	330	496	5.69987e-06	49.2947	cl27717	Lipoxygenase superfamily	NC	-
Q#46 - >OLP94731.1 Exoglucanase-6A [Symbiodinium microadriaticum][Exoglucanase-6A [Symbiodinium microadriaticum]]	specific	197593	609	638	1.20068e-11	59.6309	smart00236	fCBD	-	cl02521
Q#46 - >OLP94731.1 Exoglucanase-6A [Symbiodinium microadriaticum][Exoglucanase-6A [Symbiodinium microadriaticum]]	superfamily	332538	304	480	1.588e-05	48.7765	cl27717	Lipoxygenase superfamily	NC	-
Q#48 - >XP_005778763.1 hypothetical protein EMIHUDRAFT_205326 [Emiliania huxleyi CCMP1516] >EOD26334.1 hypothetical protein EMIHUDRAFT_205326 [Emiliania huxleyi CCMP1516][hypothetical protein EMIHUDRAFT_205326 [Emiliania huxleyi CCMP1516] ]	superfamily	325183	121	382	7.35976e-10	62.4461	cl12078	p450 superfamily	-	-
Q#48 - >XP_005778763.1 hypothetical protein EMIHUDRAFT_205326 [Emiliania huxleyi CCMP1516] >EOD26334.1 hypothetical protein EMIHUDRAFT_205326 [Emiliania huxleyi CCMP1516][hypothetical protein EMIHUDRAFT_205326 [Emiliania huxleyi CCMP1516] ]	superfamily	332538	867	1109	8.24728e-07	53.3816	cl27717	Lipoxygenase superfamily	N	-
Q#49 - >XP_005786468.1 hypothetical protein EMIHUDRAFT_228891 [Emiliania huxleyi CCMP1516] >EOD34039.1 hypothetical protein EMIHUDRAFT_228891 [Emiliania huxleyi CCMP1516][hypothetical protein EMIHUDRAFT_228891 [Emiliania huxleyi CCMP1516] ]	superfamily	325183	106	367	4.41764e-10	63.2165	cl12078	p450 superfamily	-	-
Q#49 - >XP_005786468.1 hypothetical protein EMIHUDRAFT_228891 [Emiliania huxleyi CCMP1516] >EOD34039.1 hypothetical protein EMIHUDRAFT_228891 [Emiliania huxleyi CCMP1516][hypothetical protein EMIHUDRAFT_228891 [Emiliania huxleyi CCMP1516] ]	superfamily	332538	848	1090	7.95585e-07	53.3816	cl27717	Lipoxygenase superfamily	N	-
Q#51 - >XP_005777946.1 hypothetical protein EMIHUDRAFT_115477 [Emiliania huxleyi CCMP1516] >EOD25517.1 hypothetical protein EMIHUDRAFT_115477 [Emiliania huxleyi CCMP1516][hypothetical protein EMIHUDRAFT_115477 [Emiliania huxleyi CCMP1516] ]	superfamily	332538	234	436	5.3641e-05	46.0628	cl27717	Lipoxygenase superfamily	NC	-
Q#52 - >OQR86014.1 hypothetical protein THRCLA_10586, partial [Thraustotheca clavata][hypothetical protein THRCLA_10586, partial [Thraustotheca clavata]]	superfamily	325183	16	188	0.00202897	37.7934	cl12078	p450 superfamily	C	-
Q#54 - >WP_015138001.1 cytochrome P450 [Nostoc sp. PCC 7524] >AFY47549.1 cytochrome P450 [Nostoc sp. PCC 7524][cytochrome P450 [Nostoc sp. PCC 7524] ]	superfamily	325183	46	474	6.18506e-48	171.307	cl12078	p450 superfamily	-	-
Q#55 - >XP_005767034.1 hypothetical protein EMIHUDRAFT_432530 [Emiliania huxleyi CCMP1516] >XP_005769755.1 hypothetical protein EMIHUDRAFT_436360 [Emiliania huxleyi CCMP1516] >EOD14605.1 hypothetical protein EMIHUDRAFT_432530 [Emiliania huxleyi CCMP1516] >EOD17326.1 hypothetical protein EMIHUDRAFT_436360 [Emiliania huxleyi CCMP1516][hypothetical protein EMIHUDRAFT_432530 [Emiliania huxleyi CCMP15…	superfamily	332538	359	439	0.00506656	40.2848	cl27717	Lipoxygenase superfamily	NC	-
Q#56 - >OLQ08906.1 hypothetical protein AK812_SmicGene7581 [Symbiodinium microadriaticum][hypothetical protein AK812_SmicGene7581 [Symbiodinium microadriaticum]]	superfamily	325183	491	630	6.6152e-12	68.9945	cl12078	p450 superfamily	N	-
Q#57 - >BAZ52883.1 cytochrome P450 [Nostoc sp. NIES-4103][cytochrome P450 [Nostoc sp. NIES-4103]]	superfamily	325183	190	627	6.51357e-49	177.435	cl12078	p450 superfamily	-	-
Q#59 - >OEU18547.1 Lipoxygenase [Fragilariopsis cylindrus CCMP1102][Lipoxygenase [Fragilariopsis cylindrus CCMP1102]]	superfamily	332538	389	555	0.000136057	45.3098	cl27717	Lipoxygenase superfamily	NC	-
Q#60 - >WP_016876660.1 cytochrome P450 [Chlorogloeopsis fritschii][cytochrome P450 [Chlorogloeopsis fritschii]]	superfamily	325183	17	443	1.0287e-53	186.843	cl12078	p450 superfamily	-	-
Q#61 - >OLQ11697.1 Arachidonate 15-lipoxygenase B [Symbiodinium microadriaticum][Arachidonate 15-lipoxygenase B [Symbiodinium microadriaticum]]	superfamily	332538	310	489	2.34464e-10	63.4141	cl27717	Lipoxygenase superfamily	N	-
Q#62 - >WP_082496898.1 cytochrome P450 [Microbacterium sp. Leaf288][cytochrome P450 [Microbacterium sp. Leaf288]]	superfamily	325183	17	450	5.98267e-43	157.405	cl12078	p450 superfamily	-	-
Q#63 - >KQP71284.1 hypothetical protein ASF40_05685 [Microbacterium sp. Leaf288][hypothetical protein ASF40_05685 [Microbacterium sp. Leaf288]]	superfamily	325183	2	435	4.69768e-43	157.405	cl12078	p450 superfamily	-	-
Q#64 - >AKV03598.1 cytochrome P450 [Labilithrix luteola][cytochrome P450 [Labilithrix luteola]]	specific	225035	40	454	5.39224e-42	153.738	COG2124	CypX	-	cl12078
Q#65 - >OQR88550.1 hypothetical protein THRCLA_10252, partial [Thraustotheca clavata][hypothetical protein THRCLA_10252, partial [Thraustotheca clavata]]	superfamily	325183	98	166	9.26627e-08	50.1197	cl12078	p450 superfamily	N	-
Q#67 - >CAG03588.1 unnamed protein product [Tetraodon nigroviridis][unnamed protein product [Tetraodon nigroviridis]]	superfamily	332538	74	495	2.32586e-63	218.488	cl27717	Lipoxygenase superfamily	N	-
Q#68 - >WP_015183764.1 cytochrome P450 [Microcoleus sp. PCC 7113] >AFZ19625.1 cytochrome P450 [Microcoleus sp. PCC 7113][cytochrome P450 [Microcoleus sp. PCC 7113] ]	superfamily	325183	11	432	3.45594e-88	276.594	cl12078	p450 superfamily	-	-
Q#69 - >WP_073591822.1 cytochrome P450 [Phormidium ambiguum] >OKH40442.1 cytochrome P450 [Phormidium ambiguum IAM M-71][cytochrome P450 [Phormidium ambiguum] ]	specific	225035	9	440	1.0367e-86	270.454	COG2124	CypX	-	cl12078
Q#70 - >XP_020373728.1 cytochrome P450 26B1-like [Rhincodon typus][cytochrome P450 26B1-like [Rhincodon typus]]	superfamily	325183	42	502	8.97353e-62	209.407	cl12078	p450 superfamily	-	-
Q#71 - >WP_015218011.1 cytochrome P450 [Cyanobacterium aponinum] >AFZ52279.1 (+)-abscisic acid 8'-hydroxylase [Cyanobacterium aponinum PCC 10605][cytochrome P450 [Cyanobacterium aponinum] ]	specific	225035	9	440	9.5068e-83	260.439	COG2124	CypX	-	cl12078
Q#72 - >XP_003755293.1 PREDICTED: cytochrome P450 26A1 [Sarcophilus harrisii][PREDICTED: cytochrome P450 26A1 [Sarcophilus harrisii]]	superfamily	325183	43	490	1.40018e-65	219.585	cl12078	p450 superfamily	-	-
Q#73 - >AKJ03966.1 cytochrome P450 [Archangium gephyra][cytochrome P450 [Archangium gephyra]]	specific	225035	6	439	6.34786e-73	234.63	COG2124	CypX	-	cl12078
Q#74 - >BAY83727.1 cytochrome P450 [Calothrix parasitica NIES-267][cytochrome P450 [Calothrix parasitica NIES-267]]	superfamily	325183	10	415	6.90479e-85	268.12	cl12078	p450 superfamily	-	-
Q#75 - >WP_082175382.1 cytochrome P450 [Archangium gephyra][cytochrome P450 [Archangium gephyra]]	specific	225035	26	459	3.35339e-73	236.171	COG2124	CypX	-	cl12078
Q#76 - >XP_017565414.1 PREDICTED: cytochrome P450 26B1 [Pygocentrus nattereri][PREDICTED: cytochrome P450 26B1 [Pygocentrus nattereri]]	superfamily	325183	41	489	1.53747e-63	214.029	cl12078	p450 superfamily	-	-
Q#77 - >XP_020819802.1 cytochrome P450 26A1 isoform X1 [Phascolarctos cinereus][cytochrome P450 26A1 isoform X1 [Phascolarctos cinereus]]	superfamily	325183	15	490	2.29892e-66	221.511	cl12078	p450 superfamily	-	-
Q#78 - >XP_008567214.1 PREDICTED: cytochrome P450 26A1 isoform X2 [Galeopterus variegatus][PREDICTED: cytochrome P450 26A1 isoform X2 [Galeopterus variegatus]]	superfamily	325183	4	422	7.30102e-60	202.251	cl12078	p450 superfamily	-	-
Q#79 - >XP_020634524.1 hydroperoxide isomerase ALOXE3-like, partial [Pogona vitticeps][hydroperoxide isomerase ALOXE3-like, partial [Pogona vitticeps]]	superfamily	332538	6	429	6.93872e-74	244.296	cl27717	Lipoxygenase superfamily	N	-
Q#80 - >XP_008567213.1 PREDICTED: cytochrome P450 26A1 isoform X1 [Galeopterus variegatus][PREDICTED: cytochrome P450 26A1 isoform X1 [Galeopterus variegatus]]	superfamily	325183	14	492	1.69942e-65	218.651	cl12078	p450 superfamily	-	-
Q#81 - >XP_006831209.1 PREDICTED: cytochrome P450 26A1-like [Chrysochloris asiatica][PREDICTED: cytochrome P450 26A1-like [Chrysochloris asiatica]]	superfamily	325183	35	492	1.14058e-64	216.34	cl12078	p450 superfamily	-	-
Q#82 - >ACF33515.1 LOXe [Ambystoma mexicanum][LOXe [Ambystoma mexicanum]]	superfamily	332538	180	603	2.05783e-65	226.577	cl27717	Lipoxygenase superfamily	N	-
Q#82 - >ACF33515.1 LOXe [Ambystoma mexicanum][LOXe [Ambystoma mexicanum]]	superfamily	320707	2	68	8.23573e-27	104.698	cl00011	PLAT superfamily	N	-
Q#83 - >BAY62521.1 cytochrome P450 [Calothrix brevissima NIES-22][cytochrome P450 [Calothrix brevissima NIES-22]]	superfamily	325183	6	440	4.6473e-91	284.298	cl12078	p450 superfamily	-	-
Q#84 - >XP_008518889.1 PREDICTED: cytochrome P450 26A1 [Equus przewalskii] >XP_014718440.1 PREDICTED: LOW QUALITY PROTEIN: cytochrome P450 26A1 [Equus asinus][PREDICTED: cytochrome P450 26A1 [Equus przewalskii] ]	superfamily	325183	14	492	1.06953e-65	219.036	cl12078	p450 superfamily	-	-
Q#85 - >XP_001502548.1 PREDICTED: cytochrome P450 26A1 [Equus caballus][PREDICTED: cytochrome P450 26A1 [Equus caballus]]	superfamily	325183	14	492	4.06028e-66	220.192	cl12078	p450 superfamily	-	-
Q#86 - >XP_005301336.1 PREDICTED: cytochrome P450 26A1 [Chrysemys picta bellii][PREDICTED: cytochrome P450 26A1 [Chrysemys picta bellii]]	superfamily	325183	43	486	4.47203e-66	220.74	cl12078	p450 superfamily	-	-
Q#87 - >XP_013872851.1 PREDICTED: cytochrome P450 26B1 [Austrofundulus limnaeus][PREDICTED: cytochrome P450 26B1 [Austrofundulus limnaeus]]	superfamily	325183	1	490	3.7517e-67	223.274	cl12078	p450 superfamily	-	-
Q#88 - >WP_045874493.1 cytochrome P450 [Tolypothrix sp. PCC 7601] >EKE97018.1 cytochrome P450 [Tolypothrix sp. PCC 7601] >BAY94518.1 cytochrome P450 family protein [Fremyella diplosiphon NIES-3275][cytochrome P450 [Tolypothrix sp. PCC 7601] ]	specific	225035	17	457	1.8826e-103	314.367	COG2124	CypX	-	cl12078
Q#89 - >XP_006976701.1 PREDICTED: cytochrome P450 26A1 [Peromyscus maniculatus bairdii][PREDICTED: cytochrome P450 26A1 [Peromyscus maniculatus bairdii]]	superfamily	325183	1	491	3.36924e-68	226.518	cl12078	p450 superfamily	-	-
Q#90 - >XP_005760157.1 hypothetical protein EMIHUDRAFT_218273 [Emiliania huxleyi CCMP1516] >EOD07728.1 hypothetical protein EMIHUDRAFT_218273 [Emiliania huxleyi CCMP1516][hypothetical protein EMIHUDRAFT_218273 [Emiliania huxleyi CCMP1516] ]	superfamily	332538	35	78	0.000710298	40.4351	cl27717	Lipoxygenase superfamily	NC	-
Q#91 - >XP_021065218.1 cytochrome P450 26A1 [Mus pahari][cytochrome P450 26A1 [Mus pahari]]	superfamily	325183	43	490	7.30854e-68	225.363	cl12078	p450 superfamily	-	-
Q#92 - >XP_007453439.1 PREDICTED: cytochrome P450 26B1-like isoform X1 [Lipotes vexillifer][PREDICTED: cytochrome P450 26B1-like isoform X1 [Lipotes vexillifer]]	superfamily	325183	1	490	1.53051e-61	208.636	cl12078	p450 superfamily	-	-
Q#93 - >XP_004277115.1 PREDICTED: cytochrome P450 26B1 isoform X1 [Orcinus orca][PREDICTED: cytochrome P450 26B1 isoform X1 [Orcinus orca]]	superfamily	325183	1	490	1.20324e-61	209.021	cl12078	p450 superfamily	-	-
Q#94 - >XP_015269884.1 PREDICTED: arachidonate 5-lipoxygenase, partial [Gekko japonicus][PREDICTED: arachidonate 5-lipoxygenase, partial [Gekko japonicus]]	superfamily	332538	218	558	6.53995e-58	205.776	cl27717	Lipoxygenase superfamily	N	-
Q#94 - >XP_015269884.1 PREDICTED: arachidonate 5-lipoxygenase, partial [Gekko japonicus][PREDICTED: arachidonate 5-lipoxygenase, partial [Gekko japonicus]]	superfamily	320707	42	106	8.65605e-31	115.869	cl00011	PLAT superfamily	N	-
Q#95 - >XP_019503186.1 PREDICTED: cytochrome P450 26B1 isoform X1 [Hipposideros armiger][PREDICTED: cytochrome P450 26B1 isoform X1 [Hipposideros armiger]]	superfamily	325183	1	490	7.28197e-62	209.407	cl12078	p450 superfamily	-	-
Q#96 - >WP_067999204.1 cytochrome P450 [Mycobacterium sp. YC-RL4] >ANE81510.1 cytochrome P450 [Mycobacterium sp. YC-RL4][cytochrome P450 [Mycobacterium sp. YC-RL4] ]	specific	225035	52	457	1.50787e-58	197.651	COG2124	CypX	-	cl12078
Q#97 - >XP_021554867.1 cytochrome P450 26B1 [Neomonachus schauinslandi][cytochrome P450 26B1 [Neomonachus schauinslandi]]	superfamily	325183	23	490	1.66429e-62	210.947	cl12078	p450 superfamily	-	-
Q#98 - >XP_015272375.1 PREDICTED: arachidonate 15-lipoxygenase B-like [Gekko japonicus][PREDICTED: arachidonate 15-lipoxygenase B-like [Gekko japonicus]]	superfamily	332538	205	648	1.70899e-81	271.26	cl27717	Lipoxygenase superfamily	N	-
Q#98 - >XP_015272375.1 PREDICTED: arachidonate 15-lipoxygenase B-like [Gekko japonicus][PREDICTED: arachidonate 15-lipoxygenase B-like [Gekko japonicus]]	superfamily	320707	2	115	3.95205e-41	145.144	cl00011	PLAT superfamily	-	-
Q#99 - >XP_004668346.1 PREDICTED: cytochrome P450 26B1 isoform X1 [Jaculus jaculus][PREDICTED: cytochrome P450 26B1 isoform X1 [Jaculus jaculus]]	superfamily	325183	1	490	3.71932e-59	202.088	cl12078	p450 superfamily	-	-
Q#100 - >XP_004334391.1 cytochrome p450 superfamily protein [Acanthamoeba castellanii str. Neff] >ELR12378.1 cytochrome p450 superfamily protein [Acanthamoeba castellanii str. Neff][cytochrome p450 superfamily protein [Acanthamoeba castellanii str. Neff] ]	specific	225035	89	434	5.65549e-57	193.029	COG2124	CypX	-	cl12078

## Sheet: CYP5619B2 hits
#Batch CD-search tool	NIH/NLM/NCBI
#cdsid	QM3-qcdsearch-11A2288E02988214-3D9E39EBD495437B
#datatype	hitsConcise Results
#status	0
#Start time	2017-08-11T14:19:39	Run time	0:00:03:43
#status	success
Query	Hit type	PSSM-ID	From	To	E-Value	Bitscore	Accession	Short name	Incomplete	Superfamily
Q#1 - >XP_008618618.1 hypothetical protein SDRG_14277 [Saprolegnia diclina VS20] >EQC28005.1 hypothetical protein SDRG_14277 [Saprolegnia diclina VS20][hypothetical protein SDRG_14277 [Saprolegnia diclina VS20] ]	specific	225035	35	457	2.04571e-28	118.3	COG2124	CypX	-	cl12078
Q#2 - >XP_012203942.1 hypothetical protein SPRG_09114 [Saprolegnia parasitica CBS 223.65] >KDO25284.1 hypothetical protein SPRG_09114 [Saprolegnia parasitica CBS 223.65][hypothetical protein SPRG_09114 [Saprolegnia parasitica CBS 223.65] ]	specific	225035	35	443	5.95254e-25	108.285	COG2124	CypX	-	cl12078
Q#2 - >XP_012203942.1 hypothetical protein SPRG_09114 [Saprolegnia parasitica CBS 223.65] >KDO25284.1 hypothetical protein SPRG_09114 [Saprolegnia parasitica CBS 223.65][hypothetical protein SPRG_09114 [Saprolegnia parasitica CBS 223.65] ]	superfamily	332538	666	800	9.26595e-05	46.2131	cl27717	Lipoxygenase superfamily	NC	-
Q#3 - >OQR84819.1 hypothetical protein ACHHYP_12774 [Achlya hypogyna][hypothetical protein ACHHYP_12774 [Achlya hypogyna]]	specific	225035	34	420	8.43738e-23	102.122	COG2124	CypX	-	cl12078
Q#3 - >OQR84819.1 hypothetical protein ACHHYP_12774 [Achlya hypogyna][hypothetical protein ACHHYP_12774 [Achlya hypogyna]]	superfamily	332538	704	878	9.97026e-08	55.8431	cl27717	Lipoxygenase superfamily	N	-
Q#4 - >OQS07091.1 hypothetical protein THRCLA_00900 [Thraustotheca clavata][hypothetical protein THRCLA_00900 [Thraustotheca clavata]]	specific	270901	1159	1412	1.49951e-74	247.836	cd13999	STKc_MAP3K-like	-	cl21453
Q#4 - >OQS07091.1 hypothetical protein THRCLA_00900 [Thraustotheca clavata][hypothetical protein THRCLA_00900 [Thraustotheca clavata]]	specific	225035	35	454	8.43468e-27	114.833	COG2124	CypX	-	cl12078
Q#5 - >XP_008618622.1 hypothetical protein SDRG_14281 [Saprolegnia diclina VS20] >EQC28009.1 hypothetical protein SDRG_14281 [Saprolegnia diclina VS20][hypothetical protein SDRG_14281 [Saprolegnia diclina VS20] ]	specific	225035	30	373	3.82573e-20	94.0325	COG2124	CypX	-	cl12078
Q#5 - >XP_008618622.1 hypothetical protein SDRG_14281 [Saprolegnia diclina VS20] >EQC28009.1 hypothetical protein SDRG_14281 [Saprolegnia diclina VS20][hypothetical protein SDRG_14281 [Saprolegnia diclina VS20] ]	superfamily	332538	719	892	8.29025e-08	56.0779	cl27717	Lipoxygenase superfamily	N	-
Q#5 - >XP_008618622.1 hypothetical protein SDRG_14281 [Saprolegnia diclina VS20] >EQC28009.1 hypothetical protein SDRG_14281 [Saprolegnia diclina VS20][hypothetical protein SDRG_14281 [Saprolegnia diclina VS20] ]	superfamily	325183	297	453	0.00819297	39.6356	cl12078	p450 superfamily	N	-
Q#6 - >XP_012203946.1 hypothetical protein SPRG_09118 [Saprolegnia parasitica CBS 223.65] >KDO25288.1 hypothetical protein SPRG_09118 [Saprolegnia parasitica CBS 223.65][hypothetical protein SPRG_09118 [Saprolegnia parasitica CBS 223.65] ]	specific	225035	30	373	9.81241e-21	95.5733	COG2124	CypX	-	cl12078
Q#6 - >XP_012203946.1 hypothetical protein SPRG_09118 [Saprolegnia parasitica CBS 223.65] >KDO25288.1 hypothetical protein SPRG_09118 [Saprolegnia parasitica CBS 223.65][hypothetical protein SPRG_09118 [Saprolegnia parasitica CBS 223.65] ]	superfamily	332538	722	895	8.39347e-08	56.0779	cl27717	Lipoxygenase superfamily	N	-
Q#6 - >XP_012203946.1 hypothetical protein SPRG_09118 [Saprolegnia parasitica CBS 223.65] >KDO25288.1 hypothetical protein SPRG_09118 [Saprolegnia parasitica CBS 223.65][hypothetical protein SPRG_09118 [Saprolegnia parasitica CBS 223.65] ]	superfamily	325183	301	454	0.00214267	41.4742	cl12078	p450 superfamily	N	-
Q#7 - >XP_008618614.1 hypothetical protein SDRG_14273 [Saprolegnia diclina VS20] >EQC28001.1 hypothetical protein SDRG_14273 [Saprolegnia diclina VS20][hypothetical protein SDRG_14273 [Saprolegnia diclina VS20] ]	specific	225035	87	435	6.05238e-24	105.588	COG2124	CypX	-	cl12078
Q#7 - >XP_008618614.1 hypothetical protein SDRG_14273 [Saprolegnia diclina VS20] >EQC28001.1 hypothetical protein SDRG_14273 [Saprolegnia diclina VS20][hypothetical protein SDRG_14273 [Saprolegnia diclina VS20] ]	superfamily	332538	710	850	1.78275e-08	58.5395	cl27717	Lipoxygenase superfamily	NC	-
Q#8 - >XP_012203939.1 hypothetical protein SPRG_09110 [Saprolegnia parasitica CBS 223.65] >KDO25280.1 hypothetical protein SPRG_09110 [Saprolegnia parasitica CBS 223.65][hypothetical protein SPRG_09110 [Saprolegnia parasitica CBS 223.65] ]	specific	225035	87	435	1.54127e-22	101.351	COG2124	CypX	-	cl12078
Q#8 - >XP_012203939.1 hypothetical protein SPRG_09110 [Saprolegnia parasitica CBS 223.65] >KDO25280.1 hypothetical protein SPRG_09110 [Saprolegnia parasitica CBS 223.65][hypothetical protein SPRG_09110 [Saprolegnia parasitica CBS 223.65] ]	superfamily	332538	710	850	1.70102e-07	55.0727	cl27717	Lipoxygenase superfamily	NC	-
Q#9 - >OQR84833.1 hypothetical protein ACHHYP_12775 [Achlya hypogyna][hypothetical protein ACHHYP_12775 [Achlya hypogyna]]	specific	225035	70	427	1.08889e-17	87.4841	COG2124	CypX	-	cl12078
Q#9 - >OQR84833.1 hypothetical protein ACHHYP_12775 [Achlya hypogyna][hypothetical protein ACHHYP_12775 [Achlya hypogyna]]	superfamily	325183	1047	1462	1.36722e-10	65.5277	cl12078	p450 superfamily	-	-
Q#9 - >OQR84833.1 hypothetical protein ACHHYP_12775 [Achlya hypogyna][hypothetical protein ACHHYP_12775 [Achlya hypogyna]]	superfamily	332538	684	887	6.25421e-09	61.1029	cl27717	Lipoxygenase superfamily	N	-
Q#9 - >OQR84833.1 hypothetical protein ACHHYP_12775 [Achlya hypogyna][hypothetical protein ACHHYP_12775 [Achlya hypogyna]]	superfamily	332538	1719	1868	5.93559e-05	47.9888	cl27717	Lipoxygenase superfamily	N	-
Q#10 - >OQR84821.1 hypothetical protein ACHHYP_12781 [Achlya hypogyna][hypothetical protein ACHHYP_12781 [Achlya hypogyna]]	specific	225035	84	428	7.86462e-26	110.981	COG2124	CypX	-	cl12078
Q#10 - >OQR84821.1 hypothetical protein ACHHYP_12781 [Achlya hypogyna][hypothetical protein ACHHYP_12781 [Achlya hypogyna]]	superfamily	332538	645	885	4.04431e-09	60.3151	cl27717	Lipoxygenase superfamily	N	-
Q#11 - >XP_008879406.1 hypothetical protein H310_13621 [Aphanomyces invadans] >ETV91982.1 hypothetical protein H310_13621 [Aphanomyces invadans][hypothetical protein H310_13621 [Aphanomyces invadans] ]	specific	225035	25	444	1.29143e-22	101.351	COG2124	CypX	-	cl12078
Q#11 - >XP_008879406.1 hypothetical protein H310_13621 [Aphanomyces invadans] >ETV91982.1 hypothetical protein H310_13621 [Aphanomyces invadans][hypothetical protein H310_13621 [Aphanomyces invadans] ]	superfamily	332538	708	850	9.87837e-10	62.6263	cl27717	Lipoxygenase superfamily	NC	-
Q#12 - >OQR84828.1 hypothetical protein ACHHYP_12770 [Achlya hypogyna][hypothetical protein ACHHYP_12770 [Achlya hypogyna]]	specific	225035	31	462	1.99019e-23	105.203	COG2124	CypX	-	cl12078
Q#12 - >OQR84828.1 hypothetical protein ACHHYP_12770 [Achlya hypogyna][hypothetical protein ACHHYP_12770 [Achlya hypogyna]]	superfamily	325183	1189	1397	1.67196e-12	71.9258	cl12078	p450 superfamily	N	-
Q#12 - >OQR84828.1 hypothetical protein ACHHYP_12770 [Achlya hypogyna][hypothetical protein ACHHYP_12770 [Achlya hypogyna]]	superfamily	332538	1659	1796	6.47495e-07	54.3023	cl27717	Lipoxygenase superfamily	NC	-
Q#12 - >OQR84828.1 hypothetical protein ACHHYP_12770 [Achlya hypogyna][hypothetical protein ACHHYP_12770 [Achlya hypogyna]]	superfamily	332538	796	836	0.00167022	43.1315	cl27717	Lipoxygenase superfamily	NC	-
Q#13 - >XP_009834503.1 hypothetical protein H257_09836 [Aphanomyces astaci] >ETV75861.1 hypothetical protein H257_09836 [Aphanomyces astaci][hypothetical protein H257_09836 [Aphanomyces astaci] ]	superfamily	325183	247	428	3.9641e-19	91.1858	cl12078	p450 superfamily	N	-
Q#13 - >XP_009834503.1 hypothetical protein H257_09836 [Aphanomyces astaci] >ETV75861.1 hypothetical protein H257_09836 [Aphanomyces astaci][hypothetical protein H257_09836 [Aphanomyces astaci] ]	superfamily	332538	642	832	8.55274e-07	52.9964	cl27717	Lipoxygenase superfamily	NC	-
Q#14 - >XP_008878127.1 hypothetical protein H310_12720 [Aphanomyces invadans] >ETV93292.1 hypothetical protein H310_12720 [Aphanomyces invadans][hypothetical protein H310_12720 [Aphanomyces invadans] ]	specific	225035	24	445	2.00659e-26	112.907	COG2124	CypX	-	cl12078
Q#14 - >XP_008878127.1 hypothetical protein H310_12720 [Aphanomyces invadans] >ETV93292.1 hypothetical protein H310_12720 [Aphanomyces invadans][hypothetical protein H310_12720 [Aphanomyces invadans] ]	superfamily	332538	700	839	2.22821e-06	51.4556	cl27717	Lipoxygenase superfamily	NC	-
Q#15 - >XP_012203945.1 hypothetical protein SPRG_09117 [Saprolegnia parasitica CBS 223.65] >KDO25287.1 hypothetical protein SPRG_09117 [Saprolegnia parasitica CBS 223.65][hypothetical protein SPRG_09117 [Saprolegnia parasitica CBS 223.65] ]	specific	225035	15	434	1.05871e-19	92.4917	COG2124	CypX	-	cl12078
Q#15 - >XP_012203945.1 hypothetical protein SPRG_09117 [Saprolegnia parasitica CBS 223.65] >KDO25287.1 hypothetical protein SPRG_09117 [Saprolegnia parasitica CBS 223.65][hypothetical protein SPRG_09117 [Saprolegnia parasitica CBS 223.65] ]	superfamily	332538	693	836	1.03543e-07	55.6928	cl27717	Lipoxygenase superfamily	NC	-
Q#16 - >XP_008618621.1 hypothetical protein SDRG_14280 [Saprolegnia diclina VS20] >EQC28008.1 hypothetical protein SDRG_14280 [Saprolegnia diclina VS20][hypothetical protein SDRG_14280 [Saprolegnia diclina VS20] ]	specific	225035	15	432	2.72086e-22	100.581	COG2124	CypX	-	cl12078
Q#16 - >XP_008618621.1 hypothetical protein SDRG_14280 [Saprolegnia diclina VS20] >EQC28008.1 hypothetical protein SDRG_14280 [Saprolegnia diclina VS20][hypothetical protein SDRG_14280 [Saprolegnia diclina VS20] ]	superfamily	332538	691	834	9.89675e-08	56.0779	cl27717	Lipoxygenase superfamily	NC	-
Q#17 - >OQS07110.1 hypothetical protein THRCLA_00867 [Thraustotheca clavata][hypothetical protein THRCLA_00867 [Thraustotheca clavata]]	specific	225035	8	414	3.29112e-16	81.7061	COG2124	CypX	-	cl12078
Q#17 - >OQS07110.1 hypothetical protein THRCLA_00867 [Thraustotheca clavata][hypothetical protein THRCLA_00867 [Thraustotheca clavata]]	superfamily	332538	601	813	3.52063e-07	54.152	cl27717	Lipoxygenase superfamily	NC	-
Q#18 - >OQS03666.1 hypothetical protein THRCLA_04012 [Thraustotheca clavata][hypothetical protein THRCLA_04012 [Thraustotheca clavata]]	specific	225035	19	347	2.81461e-20	94.4177	COG2124	CypX	-	cl12078
Q#18 - >OQS03666.1 hypothetical protein THRCLA_04012 [Thraustotheca clavata][hypothetical protein THRCLA_04012 [Thraustotheca clavata]]	superfamily	332538	609	820	1.41338e-06	52.226	cl27717	Lipoxygenase superfamily	NC	-
Q#19 - >AIG56338.1 secreted protein [Achlya hypogyna] >OQR84811.1 hypothetical protein ACHHYP_12772 [Achlya hypogyna][secreted protein [Achlya hypogyna] ]	superfamily	325183	19	403	3.22485e-11	66.2981	cl12078	p450 superfamily	-	-
Q#19 - >AIG56338.1 secreted protein [Achlya hypogyna] >OQR84811.1 hypothetical protein ACHHYP_12772 [Achlya hypogyna][secreted protein [Achlya hypogyna] ]	superfamily	332538	687	826	8.57968e-08	56.0779	cl27717	Lipoxygenase superfamily	NC	-
Q#20 - >AIG56100.1 secreted protein [Achlya hypogyna] >OQR88197.1 hypothetical protein ACHHYP_07150 [Achlya hypogyna][secreted protein [Achlya hypogyna] ]	specific	225035	1	368	1.78501e-19	91.7213	COG2124	CypX	-	cl12078
Q#20 - >AIG56100.1 secreted protein [Achlya hypogyna] >OQR88197.1 hypothetical protein ACHHYP_07150 [Achlya hypogyna][secreted protein [Achlya hypogyna] ]	superfamily	332538	681	820	2.69108e-08	57.6187	cl27717	Lipoxygenase superfamily	NC	-
Q#20 - >AIG56100.1 secreted protein [Achlya hypogyna] >OQR88197.1 hypothetical protein ACHHYP_07150 [Achlya hypogyna][secreted protein [Achlya hypogyna] ]	superfamily	325183	314	430	0.000447589	43.7707	cl12078	p450 superfamily	N	-
Q#21 - >AIG56283.1 secreted protein [Achlya hypogyna] >OQR86005.1 hypothetical protein ACHHYP_11097 [Achlya hypogyna][secreted protein [Achlya hypogyna] ]	specific	225035	1	368	1.48803e-17	85.9433	COG2124	CypX	-	cl12078
Q#21 - >AIG56283.1 secreted protein [Achlya hypogyna] >OQR86005.1 hypothetical protein ACHHYP_11097 [Achlya hypogyna][secreted protein [Achlya hypogyna] ]	superfamily	332538	681	820	4.75895e-08	56.8483	cl27717	Lipoxygenase superfamily	NC	-
Q#21 - >AIG56283.1 secreted protein [Achlya hypogyna] >OQR86005.1 hypothetical protein ACHHYP_11097 [Achlya hypogyna][secreted protein [Achlya hypogyna] ]	superfamily	325183	314	430	0.00018593	44.9263	cl12078	p450 superfamily	N	-
Q#22 - >XP_012194083.1 hypothetical protein SPRG_18867 [Saprolegnia parasitica CBS 223.65] >KDO35719.1 hypothetical protein SPRG_18867 [Saprolegnia parasitica CBS 223.65][hypothetical protein SPRG_18867 [Saprolegnia parasitica CBS 223.65] ]	superfamily	325183	42	377	6.35239e-12	68.6093	cl12078	p450 superfamily	-	-
Q#22 - >XP_012194083.1 hypothetical protein SPRG_18867 [Saprolegnia parasitica CBS 223.65] >KDO35719.1 hypothetical protein SPRG_18867 [Saprolegnia parasitica CBS 223.65][hypothetical protein SPRG_18867 [Saprolegnia parasitica CBS 223.65] ]	superfamily	332538	710	833	2.35808e-07	54.6875	cl27717	Lipoxygenase superfamily	NC	-
Q#23 - >XP_008607177.1 hypothetical protein SDRG_03324 [Saprolegnia diclina VS20] >EQC39116.1 hypothetical protein SDRG_03324 [Saprolegnia diclina VS20][hypothetical protein SDRG_03324 [Saprolegnia diclina VS20] ]	superfamily	325183	44	371	6.02433e-12	68.6093	cl12078	p450 superfamily	-	-
Q#23 - >XP_008607177.1 hypothetical protein SDRG_03324 [Saprolegnia diclina VS20] >EQC39116.1 hypothetical protein SDRG_03324 [Saprolegnia diclina VS20][hypothetical protein SDRG_03324 [Saprolegnia diclina VS20] ]	superfamily	332538	693	832	1.10905e-06	52.6112	cl27717	Lipoxygenase superfamily	NC	-
Q#23 - >XP_008607177.1 hypothetical protein SDRG_03324 [Saprolegnia diclina VS20] >EQC39116.1 hypothetical protein SDRG_03324 [Saprolegnia diclina VS20][hypothetical protein SDRG_03324 [Saprolegnia diclina VS20] ]	superfamily	325183	293	451	1.5853e-06	51.5102	cl12078	p450 superfamily	N	-
Q#24 - >XP_012203940.1 hypothetical protein SPRG_09111 [Saprolegnia parasitica CBS 223.65] >KDO25281.1 hypothetical protein SPRG_09111 [Saprolegnia parasitica CBS 223.65][hypothetical protein SPRG_09111 [Saprolegnia parasitica CBS 223.65] ]	superfamily	325183	72	427	4.0493e-11	65.9129	cl12078	p450 superfamily	-	-
Q#24 - >XP_012203940.1 hypothetical protein SPRG_09111 [Saprolegnia parasitica CBS 223.65] >KDO25281.1 hypothetical protein SPRG_09111 [Saprolegnia parasitica CBS 223.65][hypothetical protein SPRG_09111 [Saprolegnia parasitica CBS 223.65] ]	superfamily	332538	746	885	3.12308e-07	54.5372	cl27717	Lipoxygenase superfamily	NC	-
Q#25 - >XP_008618620.1 hypothetical protein SDRG_14279 [Saprolegnia diclina VS20] >EQC28007.1 hypothetical protein SDRG_14279 [Saprolegnia diclina VS20][hypothetical protein SDRG_14279 [Saprolegnia diclina VS20] ]	superfamily	325183	32	370	2.93885e-11	66.2981	cl12078	p450 superfamily	-	-
Q#25 - >XP_008618620.1 hypothetical protein SDRG_14279 [Saprolegnia diclina VS20] >EQC28007.1 hypothetical protein SDRG_14279 [Saprolegnia diclina VS20][hypothetical protein SDRG_14279 [Saprolegnia diclina VS20] ]	superfamily	332538	672	829	2.35432e-06	51.4556	cl27717	Lipoxygenase superfamily	NC	-
Q#26 - >OQS07119.1 hypothetical protein THRCLA_00866, partial [Thraustotheca clavata][hypothetical protein THRCLA_00866, partial [Thraustotheca clavata]]	superfamily	325183	13	136	2.95954e-09	59.7497	cl12078	p450 superfamily	N	-
Q#26 - >OQS07119.1 hypothetical protein THRCLA_00866, partial [Thraustotheca clavata][hypothetical protein THRCLA_00866, partial [Thraustotheca clavata]]	superfamily	332538	466	640	5.68611e-06	49.5469	cl27717	Lipoxygenase superfamily	N	-
Q#27 - >OQR89159.1 hypothetical protein THRCLA_09892 [Thraustotheca clavata][hypothetical protein THRCLA_09892 [Thraustotheca clavata]]	superfamily	332538	200	410	2.83644e-08	56.4631	cl27717	Lipoxygenase superfamily	NC	-
Q#28 - >OQS07093.1 hypothetical protein THRCLA_00897 [Thraustotheca clavata][hypothetical protein THRCLA_00897 [Thraustotheca clavata]]	specific	225035	83	443	5.75065e-20	91.3361	COG2124	CypX	-	cl12078
Q#29 - >OQS03667.1 hypothetical protein THRCLA_04011, partial [Thraustotheca clavata][hypothetical protein THRCLA_04011, partial [Thraustotheca clavata]]	superfamily	332538	170	380	0.00405873	39.8996	cl27717	Lipoxygenase superfamily	NC	-
Q#30 - >XP_009837624.1 hypothetical protein H257_12194 [Aphanomyces astaci] >ETV72838.1 hypothetical protein H257_12194 [Aphanomyces astaci][hypothetical protein H257_12194 [Aphanomyces astaci] ]	superfamily	332538	155	394	1.47996e-08	57.2335	cl27717	Lipoxygenase superfamily	N	-
Q#31 - >OQR84830.1 cytochrome P450 [Achlya hypogyna][cytochrome P450 [Achlya hypogyna]]	specific	225035	48	411	9.01167e-25	105.588	COG2124	CypX	-	cl12078
Q#32 - >XP_012212775.1 hypothetical protein SPRG_17966, partial [Saprolegnia parasitica CBS 223.65] >KDO16518.1 hypothetical protein SPRG_17966, partial [Saprolegnia parasitica CBS 223.65][hypothetical protein SPRG_17966, partial [Saprolegnia parasitica CBS 223.65] ]	superfamily	325183	35	190	2.52108e-07	49.3494	cl12078	p450 superfamily	C	-
Q#34 - >OQS07088.1 hypothetical protein THRCLA_00902, partial [Thraustotheca clavata][hypothetical protein THRCLA_00902, partial [Thraustotheca clavata]]	superfamily	325183	27	310	0.000356762	41.6454	cl12078	p450 superfamily	C	-
Q#36 - >XP_008616637.1 hypothetical protein SDRG_12344 [Saprolegnia diclina VS20] >EQC29798.1 hypothetical protein SDRG_12344 [Saprolegnia diclina VS20][hypothetical protein SDRG_12344 [Saprolegnia diclina VS20] ]	superfamily	332538	60	199	7.33381e-08	53.7668	cl27717	Lipoxygenase superfamily	NC	-
Q#37 - >XP_008618616.1 hypothetical protein SDRG_14275 [Saprolegnia diclina VS20] >EQC28003.1 hypothetical protein SDRG_14275 [Saprolegnia diclina VS20][hypothetical protein SDRG_14275 [Saprolegnia diclina VS20] ]	superfamily	332538	60	199	6.01059e-07	49.1444	cl27717	Lipoxygenase superfamily	NC	-
Q#38 - >XP_005764583.1 hypothetical protein EMIHUDRAFT_452272 [Emiliania huxleyi CCMP1516] >EOD12154.1 hypothetical protein EMIHUDRAFT_452272 [Emiliania huxleyi CCMP1516][hypothetical protein EMIHUDRAFT_452272 [Emiliania huxleyi CCMP1516] ]	superfamily	332538	332	523	1.29662e-08	59.1769	cl27717	Lipoxygenase superfamily	N	-
Q#39 - >OLP89008.1 Dynein heavy chain 5, axonemal [Symbiodinium microadriaticum][Dynein heavy chain 5, axonemal [Symbiodinium microadriaticum]]	superfamily	324178	693	1160	1.658e-105	342.622	cl07893	AmyAc_family superfamily	-	-
Q#39 - >OLP89008.1 Dynein heavy chain 5, axonemal [Symbiodinium microadriaticum][Dynein heavy chain 5, axonemal [Symbiodinium microadriaticum]]	superfamily	328724	1513	1648	3.61937e-39	147.782	cl21455	P-loop_NTPase superfamily	C	-
Q#39 - >OLP89008.1 Dynein heavy chain 5, axonemal [Symbiodinium microadriaticum][Dynein heavy chain 5, axonemal [Symbiodinium microadriaticum]]	superfamily	320982	1670	2072	1.76546e-34	138.208	cl00456	SLC5-6-like_sbd superfamily	-	-
Q#39 - >OLP89008.1 Dynein heavy chain 5, axonemal [Symbiodinium microadriaticum][Dynein heavy chain 5, axonemal [Symbiodinium microadriaticum]]	superfamily	330758	1316	1640	6.25657e-18	91.2024	cl25937	MT superfamily	NC	-
Q#39 - >OLP89008.1 Dynein heavy chain 5, axonemal [Symbiodinium microadriaticum][Dynein heavy chain 5, axonemal [Symbiodinium microadriaticum]]	superfamily	332538	240	522	2.37256e-07	56.0953	cl27717	Lipoxygenase superfamily	N	-
Q#40 - >OLP94731.1 Exoglucanase-6A [Symbiodinium microadriaticum][Exoglucanase-6A [Symbiodinium microadriaticum]]	specific	197593	609	638	1.20068e-11	59.6309	smart00236	fCBD	-	cl02521
Q#40 - >OLP94731.1 Exoglucanase-6A [Symbiodinium microadriaticum][Exoglucanase-6A [Symbiodinium microadriaticum]]	superfamily	332538	304	480	1.588e-05	48.7765	cl27717	Lipoxygenase superfamily	NC	-
Q#41 - >XP_005777946.1 hypothetical protein EMIHUDRAFT_115477 [Emiliania huxleyi CCMP1516] >EOD25517.1 hypothetical protein EMIHUDRAFT_115477 [Emiliania huxleyi CCMP1516][hypothetical protein EMIHUDRAFT_115477 [Emiliania huxleyi CCMP1516] ]	superfamily	332538	234	436	5.3641e-05	46.0628	cl27717	Lipoxygenase superfamily	NC	-
Q#42 - >XP_005764986.1 hypothetical protein EMIHUDRAFT_247361 [Emiliania huxleyi CCMP1516] >XP_005769232.1 hypothetical protein EMIHUDRAFT_102763 [Emiliania huxleyi CCMP1516] >EOD12557.1 hypothetical protein EMIHUDRAFT_247361 [Emiliania huxleyi CCMP1516] >EOD16803.1 hypothetical protein EMIHUDRAFT_102763 [Emiliania huxleyi CCMP1516][hypothetical protein EMIHUDRAFT_247361 [Emiliania huxleyi CCMP15…	superfamily	332538	330	496	5.69987e-06	49.2947	cl27717	Lipoxygenase superfamily	NC	-
Q#43 - >KQP71284.1 hypothetical protein ASF40_05685 [Microbacterium sp. Leaf288][hypothetical protein ASF40_05685 [Microbacterium sp. Leaf288]]	superfamily	325183	2	435	4.69768e-43	157.405	cl12078	p450 superfamily	-	-
Q#44 - >WP_082496898.1 cytochrome P450 [Microbacterium sp. Leaf288][cytochrome P450 [Microbacterium sp. Leaf288]]	superfamily	325183	17	450	5.98267e-43	157.405	cl12078	p450 superfamily	-	-
Q#45 - >OLP88233.1 Linoleate 13S-lipoxygenase 3-1, chloroplastic [Symbiodinium microadriaticum][Linoleate 13S-lipoxygenase 3-1, chloroplastic [Symbiodinium microadriaticum]]	superfamily	332538	504	715	1.6658e-09	61.4881	cl27717	Lipoxygenase superfamily	N	-
Q#46 - >XP_005767034.1 hypothetical protein EMIHUDRAFT_432530 [Emiliania huxleyi CCMP1516] >XP_005769755.1 hypothetical protein EMIHUDRAFT_436360 [Emiliania huxleyi CCMP1516] >EOD14605.1 hypothetical protein EMIHUDRAFT_432530 [Emiliania huxleyi CCMP1516] >EOD17326.1 hypothetical protein EMIHUDRAFT_436360 [Emiliania huxleyi CCMP1516][hypothetical protein EMIHUDRAFT_432530 [Emiliania huxleyi CCMP15…	superfamily	332538	359	439	0.00506656	40.2848	cl27717	Lipoxygenase superfamily	NC	-
Q#48 - >WP_016876660.1 cytochrome P450 [Chlorogloeopsis fritschii][cytochrome P450 [Chlorogloeopsis fritschii]]	superfamily	325183	17	443	1.0287e-53	186.843	cl12078	p450 superfamily	-	-
Q#52 - >BAZ52883.1 cytochrome P450 [Nostoc sp. NIES-4103][cytochrome P450 [Nostoc sp. NIES-4103]]	superfamily	325183	190	627	6.51357e-49	177.435	cl12078	p450 superfamily	-	-
Q#53 - >WP_015138001.1 cytochrome P450 [Nostoc sp. PCC 7524] >AFY47549.1 cytochrome P450 [Nostoc sp. PCC 7524][cytochrome P450 [Nostoc sp. PCC 7524] ]	superfamily	325183	46	474	6.18506e-48	171.307	cl12078	p450 superfamily	-	-
Q#54 - >WP_049660838.1 cytochrome P450 [Bacillus sp. FJAT-27231] >KMY53287.1 cytochrome P450 [Bacillus sp. FJAT-27231][cytochrome P450 [Bacillus sp. FJAT-27231] ]	specific	225035	6	411	7.40372e-65	213.059	COG2124	CypX	-	cl12078
Q#55 - >OCA87239.1 cytochrome [Bacillus sp. FJAT-27215][cytochrome [Bacillus sp. FJAT-27215]]	specific	225035	9	414	9.88636e-63	207.666	COG2124	CypX	-	cl12078
Q#56 - >WP_065410688.1 cytochrome P450 [Bacillus sp. FJAT-27215][cytochrome P450 [Bacillus sp. FJAT-27215]]	specific	225035	6	411	9.29865e-63	207.666	COG2124	CypX	-	cl12078
Q#57 - >WP_041099357.1 cytochrome P450 [Bacillus badius] >KIL73176.1 Cytochrome P450 [Bacillus badius][cytochrome P450 [Bacillus badius] ]	specific	225035	3	416	1.21446e-59	199.577	COG2124	CypX	-	cl12078
Q#58 - >WP_063442801.1 cytochrome P450 [Bacillus badius] >KZR56879.1 cytochrome [Bacillus badius][cytochrome P450 [Bacillus badius] ]	specific	225035	3	416	5.20921e-60	200.348	COG2124	CypX	-	cl12078
Q#59 - >WP_041113016.1 cytochrome P450 [Bacillus badius] >KIL80192.1 Cytochrome P450 [Bacillus badius][cytochrome P450 [Bacillus badius] ]	specific	225035	3	416	1.26101e-60	201.888	COG2124	CypX	-	cl12078
Q#60 - >WP_063384268.1 cytochrome P450 [Bacillus encimensis] >KZO00798.1 cytochrome [Bacillus encimensis] >OCS88206.1 cytochrome [Bacillus encimensis] >OVE53266.1 cytochrome P450 [Bacillus encimensis][cytochrome P450 [Bacillus encimensis] ]	specific	225035	3	416	1.20871e-60	201.888	COG2124	CypX	-	cl12078
Q#61 - >WP_018922799.1 cytochrome P450 [Salsuginibacillus kocurii][cytochrome P450 [Salsuginibacillus kocurii]]	specific	225035	5	418	9.40142e-51	176.465	COG2124	CypX	-	cl12078
Q#62 - >XP_005778763.1 hypothetical protein EMIHUDRAFT_205326 [Emiliania huxleyi CCMP1516] >EOD26334.1 hypothetical protein EMIHUDRAFT_205326 [Emiliania huxleyi CCMP1516][hypothetical protein EMIHUDRAFT_205326 [Emiliania huxleyi CCMP1516] ]	superfamily	325183	121	382	7.35976e-10	62.4461	cl12078	p450 superfamily	-	-
Q#62 - >XP_005778763.1 hypothetical protein EMIHUDRAFT_205326 [Emiliania huxleyi CCMP1516] >EOD26334.1 hypothetical protein EMIHUDRAFT_205326 [Emiliania huxleyi CCMP1516][hypothetical protein EMIHUDRAFT_205326 [Emiliania huxleyi CCMP1516] ]	superfamily	332538	867	1109	8.24728e-07	53.3816	cl27717	Lipoxygenase superfamily	N	-
Q#63 - >XP_005786468.1 hypothetical protein EMIHUDRAFT_228891 [Emiliania huxleyi CCMP1516] >EOD34039.1 hypothetical protein EMIHUDRAFT_228891 [Emiliania huxleyi CCMP1516][hypothetical protein EMIHUDRAFT_228891 [Emiliania huxleyi CCMP1516] ]	superfamily	325183	106	367	4.41764e-10	63.2165	cl12078	p450 superfamily	-	-
Q#63 - >XP_005786468.1 hypothetical protein EMIHUDRAFT_228891 [Emiliania huxleyi CCMP1516] >EOD34039.1 hypothetical protein EMIHUDRAFT_228891 [Emiliania huxleyi CCMP1516][hypothetical protein EMIHUDRAFT_228891 [Emiliania huxleyi CCMP1516] ]	superfamily	332538	848	1090	7.95585e-07	53.3816	cl27717	Lipoxygenase superfamily	N	-
Q#64 - >OQR86014.1 hypothetical protein THRCLA_10586, partial [Thraustotheca clavata][hypothetical protein THRCLA_10586, partial [Thraustotheca clavata]]	superfamily	325183	16	188	0.00202897	37.7934	cl12078	p450 superfamily	C	-
Q#65 - >OQR88550.1 hypothetical protein THRCLA_10252, partial [Thraustotheca clavata][hypothetical protein THRCLA_10252, partial [Thraustotheca clavata]]	superfamily	325183	98	166	9.26627e-08	50.1197	cl12078	p450 superfamily	N	-
Q#67 - >WP_059104099.1 cytochrome P450 [Bacillus shacheensis][cytochrome P450 [Bacillus shacheensis]]	specific	225035	7	417	1.5679e-51	178.391	COG2124	CypX	-	cl12078
Q#68 - >OLQ08906.1 hypothetical protein AK812_SmicGene7581 [Symbiodinium microadriaticum][hypothetical protein AK812_SmicGene7581 [Symbiodinium microadriaticum]]	superfamily	325183	491	630	6.6152e-12	68.9945	cl12078	p450 superfamily	N	-
Q#69 - >WP_045874493.1 cytochrome P450 [Tolypothrix sp. PCC 7601] >EKE97018.1 cytochrome P450 [Tolypothrix sp. PCC 7601] >BAY94518.1 cytochrome P450 family protein [Fremyella diplosiphon NIES-3275][cytochrome P450 [Tolypothrix sp. PCC 7601] ]	specific	225035	17	457	1.8826e-103	314.367	COG2124	CypX	-	cl12078
Q#70 - >WP_039729611.1 cytochrome P450 [Lyngbya confervoides] >KIF16727.1 cytochrome P450 [Aphanocapsa montana BDHKU210001] >KIF39336.1 cytochrome P450 [Lyngbya confervoides BDU141951][cytochrome P450 [Lyngbya confervoides] ]	specific	225035	5	438	9.70608e-89	275.462	COG2124	CypX	-	cl12078
Q#71 - >WP_010479231.1 cytochrome P450 [Acaryochloris sp. CCMEE 5410][cytochrome P450 [Acaryochloris sp. CCMEE 5410]]	specific	225035	16	449	2.59642e-99	303.196	COG2124	CypX	-	cl12078
Q#72 - >BAY39260.1 cytochrome P450 [Nostoc sp. NIES-2111][cytochrome P450 [Nostoc sp. NIES-2111]]	specific	225035	11	456	1.10215e-108	327.463	COG2124	CypX	-	cl12078
Q#73 - >BAY62521.1 cytochrome P450 [Calothrix brevissima NIES-22][cytochrome P450 [Calothrix brevissima NIES-22]]	superfamily	325183	6	440	4.6473e-91	284.298	cl12078	p450 superfamily	-	-
Q#74 - >WP_089061177.1 cytochrome P450 [Virgibacillus sp. LM2416] >ASK61917.1 cytochrome P450 [Virgibacillus sp. LM2416][cytochrome P450 [Virgibacillus sp. LM2416] ]	specific	225035	20	417	4.6499e-53	182.243	COG2124	CypX	-	cl12078
Q#75 - >OEU18547.1 Lipoxygenase [Fragilariopsis cylindrus CCMP1102][Lipoxygenase [Fragilariopsis cylindrus CCMP1102]]	superfamily	332538	389	555	0.000136057	45.3098	cl27717	Lipoxygenase superfamily	NC	-
Q#76 - >WP_009783180.1 cytochrome P450 [Lyngbya sp. PCC 8106] >EAW38299.1 cytochrome P450 [Lyngbya sp. PCC 8106][cytochrome P450 [Lyngbya sp. PCC 8106] ]	superfamily	325183	6	443	1.28069e-98	303.558	cl12078	p450 superfamily	-	-
Q#77 - >WP_053165897.1 cytochrome P450 [Planomicrobium glaciei] >KOF11003.1 cytochrome P450 [Planomicrobium glaciei][cytochrome P450 [Planomicrobium glaciei] ]	specific	225035	6	411	1.14252e-57	194.184	COG2124	CypX	-	cl12078
Q#78 - >BAY97374.1 cytochrome P450 family protein [Tolypothrix tenuis PCC 7101] >BAZ72117.1 cytochrome P450 family protein [Aulosira laxa NIES-50][cytochrome P450 family protein [Tolypothrix tenuis PCC 7101] ]	specific	225035	17	457	5.7359e-104	315.522	COG2124	CypX	-	cl12078
Q#79 - >WP_046278354.1 cytochrome P450 [Limnoraphis robusta] >KKD38260.1 cytochrome P450 [Limnoraphis robusta CS-951][cytochrome P450 [Limnoraphis robusta] ]	superfamily	325183	11	439	5.03949e-93	289.306	cl12078	p450 superfamily	-	-
Q#80 - >WP_093211656.1 cytochrome P450 [Sediminibacillus albus] >SDJ82572.1 fatty-acid peroxygenase [Sediminibacillus albus][cytochrome P450 [Sediminibacillus albus] ]	specific	225035	19	417	2.94392e-60	201.118	COG2124	CypX	-	cl12078
Q#81 - >WP_015954693.1 cytochrome P450 [Cyanothece sp. PCC 7424] >ACK71092.1 cytochrome P450 [Cyanothece sp. PCC 7424][cytochrome P450 [Cyanothece sp. PCC 7424] ]	superfamily	325183	2	439	1.40432e-91	285.454	cl12078	p450 superfamily	-	-
Q#82 - >OCK83579.1 cytochrome P450 82A2 [Lepidopterella palustris CBS 459.81][cytochrome P450 82A2 [Lepidopterella palustris CBS 459.81]]	superfamily	325183	81	527	2.93549e-49	176.315	cl12078	p450 superfamily	-	-
Q#83 - >WP_082371677.1 cytochrome P450 [Cupriavidus gilardii] >ALD92318.1 fatty-acid peroxygenase [Cupriavidus gilardii CR3][cytochrome P450 [Cupriavidus gilardii] ]	specific	225035	1	395	1.45351e-42	154.124	COG2124	CypX	-	cl12078
Q#84 - >BAY26932.1 cytochrome P450 [Calothrix sp. NIES-2100][cytochrome P450 [Calothrix sp. NIES-2100]]	specific	225035	17	458	3.3442e-103	313.211	COG2124	CypX	-	cl12078
Q#85 - >XP_010741529.1 PREDICTED: cytochrome P450 26A1 [Larimichthys crocea] >KKF18989.1 Cytochrome P450 26A1 [Larimichthys crocea][PREDICTED: cytochrome P450 26A1 [Larimichthys crocea] ]	superfamily	325183	42	483	1.0573e-71	235.378	cl12078	p450 superfamily	-	-
Q#86 - >XP_019748139.1 PREDICTED: cytochrome P450 26A1 [Hippocampus comes][PREDICTED: cytochrome P450 26A1 [Hippocampus comes]]	superfamily	325183	42	483	2.65309e-70	231.526	cl12078	p450 superfamily	-	-
Q#87 - >WP_015148608.1 cytochrome P450 [Oscillatoria acuminata] >AFY81966.1 cytochrome P450 [Oscillatoria acuminata PCC 6304][cytochrome P450 [Oscillatoria acuminata] ]	superfamily	325183	8	443	1.86325e-90	282.757	cl12078	p450 superfamily	-	-
Q#88 - >WP_086683099.1 cytochrome P450 [Nostoc sp. T09] >OUL37283.1 cytochrome P450 [Nostoc sp. T09][cytochrome P450 [Nostoc sp. T09] ]	specific	225035	11	457	9.10109e-108	325.152	COG2124	CypX	-	cl12078
Q#89 - >WP_063718331.1 cytochrome P450 [Leptolyngbya valderiana] >OAB58410.1 cytochrome P450 [Leptolyngbya valderiana BDU 20041][cytochrome P450 [Leptolyngbya valderiana] ]	specific	225035	7	432	2.03049e-88	274.691	COG2124	CypX	-	cl12078
Q#90 - >AGN04291.1 cytochrome P450 [Oryzias melastigma][cytochrome P450 [Oryzias melastigma]]	superfamily	325183	44	458	2.98226e-67	223.317	cl12078	p450 superfamily	-	-
Q#91 - >CCI06746.1 putative cytochrome P450 120 [Microcystis aeruginosa PCC 7941][putative cytochrome P450 120 [Microcystis aeruginosa PCC 7941]]	specific	225035	17	443	2.96819e-87	271.995	COG2124	CypX	-	cl12078
Q#92 - >WP_036802748.1 cytochrome P450 [Planomicrobium glaciei] >ETP70250.1 hypothetical protein G159_02895 [Planomicrobium glaciei CHR43][cytochrome P450 [Planomicrobium glaciei] ]	specific	225035	6	411	2.95524e-55	188.021	COG2124	CypX	-	cl12078
Q#93 - >NP_001265772.1 cytochrome P450, family 26, subfamily A, polypeptide 1 [Oryzias latipes] >ABQ08578.1 cytochrome P450 26A1 [Oryzias latipes][cytochrome P450, family 26, subfamily A, polypeptide 1 [Oryzias latipes] ]	superfamily	325183	44	458	3.51e-63	212.532	cl12078	p450 superfamily	-	-
Q#94 - >WP_043997354.1 cytochrome P450 [Microcystis aeruginosa][cytochrome P450 [Microcystis aeruginosa]]	specific	225035	8	434	1.47668e-87	272.38	COG2124	CypX	-	cl12078
Q#95 - >WP_046663729.1 cytochrome P450 [Microcystis aeruginosa][cytochrome P450 [Microcystis aeruginosa]]	specific	225035	8	434	4.33083e-86	268.528	COG2124	CypX	-	cl12078
Q#96 - >WP_079209771.1 cytochrome P450 [Microcystis aeruginosa] >OPF15716.1 cytochrome P450 [Microcystis aeruginosa KW][cytochrome P450 [Microcystis aeruginosa] ]	specific	225035	8	434	2.29583e-86	269.298	COG2124	CypX	-	cl12078
Q#97 - >WP_035711345.1 cytochrome P450 [Bacillus aidingensis][cytochrome P450 [Bacillus aidingensis]]	specific	225035	5	410	5.42283e-56	189.947	COG2124	CypX	-	cl12078
Q#98 - >WP_035493948.1 cytochrome P450 [Geitlerinema sp. PCC 7105][cytochrome P450 [Geitlerinema sp. PCC 7105]]	specific	225035	7	432	2.83069e-89	277.002	COG2124	CypX	-	cl12078
Q#99 - >WP_002736320.1 cytochrome P450 [Microcystis aeruginosa] >ELP53918.1 putative cytochrome [Microcystis aeruginosa TAIHU98][cytochrome P450 [Microcystis aeruginosa] ]	specific	225035	8	434	1.32541e-85	267.372	COG2124	CypX	-	cl12078
Q#100 - >AKE64757.1 cytochrome P450 [Microcystis aeruginosa NIES-2549] >AOC53157.1 cytochrome P450 [Microcystis aeruginosa NIES-2481][cytochrome P450 [Microcystis aeruginosa NIES-2549] ]	specific	225035	17	443	9.88385e-86	267.758	COG2124	CypX	-	cl12078

## Sheet: CYP5619C1 hits
#Batch CD-search tool	NIH/NLM/NCBI
#cdsid	QM3-qcdsearch-137C78F5AFEEAECE-3C0267BF31C62861
#datatype	hitsConcise Results
#status	0
#Start time	2017-08-11T14:16:33	Run time	0:00:03:46
#status	success
Query	Hit type	PSSM-ID	From	To	E-Value	Bitscore	Accession	Short name	Incomplete	Superfamily
Q#1 - >XP_008618614.1 hypothetical protein SDRG_14273 [Saprolegnia diclina VS20] >EQC28001.1 hypothetical protein SDRG_14273 [Saprolegnia diclina VS20][hypothetical protein SDRG_14273 [Saprolegnia diclina VS20] ]	specific	225035	87	435	6.05238e-24	105.588	COG2124	CypX	-	cl12078
Q#1 - >XP_008618614.1 hypothetical protein SDRG_14273 [Saprolegnia diclina VS20] >EQC28001.1 hypothetical protein SDRG_14273 [Saprolegnia diclina VS20][hypothetical protein SDRG_14273 [Saprolegnia diclina VS20] ]	superfamily	332538	710	850	1.78275e-08	58.5395	cl27717	Lipoxygenase superfamily	NC	-
Q#2 - >XP_012203939.1 hypothetical protein SPRG_09110 [Saprolegnia parasitica CBS 223.65] >KDO25280.1 hypothetical protein SPRG_09110 [Saprolegnia parasitica CBS 223.65][hypothetical protein SPRG_09110 [Saprolegnia parasitica CBS 223.65] ]	specific	225035	87	435	1.54127e-22	101.351	COG2124	CypX	-	cl12078
Q#2 - >XP_012203939.1 hypothetical protein SPRG_09110 [Saprolegnia parasitica CBS 223.65] >KDO25280.1 hypothetical protein SPRG_09110 [Saprolegnia parasitica CBS 223.65][hypothetical protein SPRG_09110 [Saprolegnia parasitica CBS 223.65] ]	superfamily	332538	710	850	1.70102e-07	55.0727	cl27717	Lipoxygenase superfamily	NC	-
Q#3 - >OQR84833.1 hypothetical protein ACHHYP_12775 [Achlya hypogyna][hypothetical protein ACHHYP_12775 [Achlya hypogyna]]	specific	225035	70	427	1.08889e-17	87.4841	COG2124	CypX	-	cl12078
Q#3 - >OQR84833.1 hypothetical protein ACHHYP_12775 [Achlya hypogyna][hypothetical protein ACHHYP_12775 [Achlya hypogyna]]	superfamily	325183	1047	1462	1.36722e-10	65.5277	cl12078	p450 superfamily	-	-
Q#3 - >OQR84833.1 hypothetical protein ACHHYP_12775 [Achlya hypogyna][hypothetical protein ACHHYP_12775 [Achlya hypogyna]]	superfamily	332538	684	887	6.25421e-09	61.1029	cl27717	Lipoxygenase superfamily	N	-
Q#3 - >OQR84833.1 hypothetical protein ACHHYP_12775 [Achlya hypogyna][hypothetical protein ACHHYP_12775 [Achlya hypogyna]]	superfamily	332538	1719	1868	5.93559e-05	47.9888	cl27717	Lipoxygenase superfamily	N	-
Q#4 - >OQR84821.1 hypothetical protein ACHHYP_12781 [Achlya hypogyna][hypothetical protein ACHHYP_12781 [Achlya hypogyna]]	specific	225035	84	428	7.86462e-26	110.981	COG2124	CypX	-	cl12078
Q#4 - >OQR84821.1 hypothetical protein ACHHYP_12781 [Achlya hypogyna][hypothetical protein ACHHYP_12781 [Achlya hypogyna]]	superfamily	332538	645	885	4.04431e-09	60.3151	cl27717	Lipoxygenase superfamily	N	-
Q#5 - >XP_012203946.1 hypothetical protein SPRG_09118 [Saprolegnia parasitica CBS 223.65] >KDO25288.1 hypothetical protein SPRG_09118 [Saprolegnia parasitica CBS 223.65][hypothetical protein SPRG_09118 [Saprolegnia parasitica CBS 223.65] ]	specific	225035	30	373	9.81241e-21	95.5733	COG2124	CypX	-	cl12078
Q#5 - >XP_012203946.1 hypothetical protein SPRG_09118 [Saprolegnia parasitica CBS 223.65] >KDO25288.1 hypothetical protein SPRG_09118 [Saprolegnia parasitica CBS 223.65][hypothetical protein SPRG_09118 [Saprolegnia parasitica CBS 223.65] ]	superfamily	332538	722	895	8.39347e-08	56.0779	cl27717	Lipoxygenase superfamily	N	-
Q#5 - >XP_012203946.1 hypothetical protein SPRG_09118 [Saprolegnia parasitica CBS 223.65] >KDO25288.1 hypothetical protein SPRG_09118 [Saprolegnia parasitica CBS 223.65][hypothetical protein SPRG_09118 [Saprolegnia parasitica CBS 223.65] ]	superfamily	325183	301	454	0.00214267	41.4742	cl12078	p450 superfamily	N	-
Q#6 - >XP_008618622.1 hypothetical protein SDRG_14281 [Saprolegnia diclina VS20] >EQC28009.1 hypothetical protein SDRG_14281 [Saprolegnia diclina VS20][hypothetical protein SDRG_14281 [Saprolegnia diclina VS20] ]	specific	225035	30	373	3.82573e-20	94.0325	COG2124	CypX	-	cl12078
Q#6 - >XP_008618622.1 hypothetical protein SDRG_14281 [Saprolegnia diclina VS20] >EQC28009.1 hypothetical protein SDRG_14281 [Saprolegnia diclina VS20][hypothetical protein SDRG_14281 [Saprolegnia diclina VS20] ]	superfamily	332538	719	892	8.29025e-08	56.0779	cl27717	Lipoxygenase superfamily	N	-
Q#6 - >XP_008618622.1 hypothetical protein SDRG_14281 [Saprolegnia diclina VS20] >EQC28009.1 hypothetical protein SDRG_14281 [Saprolegnia diclina VS20][hypothetical protein SDRG_14281 [Saprolegnia diclina VS20] ]	superfamily	325183	297	453	0.00819297	39.6356	cl12078	p450 superfamily	N	-
Q#7 - >OQR84819.1 hypothetical protein ACHHYP_12774 [Achlya hypogyna][hypothetical protein ACHHYP_12774 [Achlya hypogyna]]	specific	225035	34	420	8.43738e-23	102.122	COG2124	CypX	-	cl12078
Q#7 - >OQR84819.1 hypothetical protein ACHHYP_12774 [Achlya hypogyna][hypothetical protein ACHHYP_12774 [Achlya hypogyna]]	superfamily	332538	704	878	9.97026e-08	55.8431	cl27717	Lipoxygenase superfamily	N	-
Q#8 - >XP_012203942.1 hypothetical protein SPRG_09114 [Saprolegnia parasitica CBS 223.65] >KDO25284.1 hypothetical protein SPRG_09114 [Saprolegnia parasitica CBS 223.65][hypothetical protein SPRG_09114 [Saprolegnia parasitica CBS 223.65] ]	specific	225035	35	443	5.95254e-25	108.285	COG2124	CypX	-	cl12078
Q#8 - >XP_012203942.1 hypothetical protein SPRG_09114 [Saprolegnia parasitica CBS 223.65] >KDO25284.1 hypothetical protein SPRG_09114 [Saprolegnia parasitica CBS 223.65][hypothetical protein SPRG_09114 [Saprolegnia parasitica CBS 223.65] ]	superfamily	332538	666	800	9.26595e-05	46.2131	cl27717	Lipoxygenase superfamily	NC	-
Q#9 - >OQS07091.1 hypothetical protein THRCLA_00900 [Thraustotheca clavata][hypothetical protein THRCLA_00900 [Thraustotheca clavata]]	specific	270901	1159	1412	1.49951e-74	247.836	cd13999	STKc_MAP3K-like	-	cl21453
Q#9 - >OQS07091.1 hypothetical protein THRCLA_00900 [Thraustotheca clavata][hypothetical protein THRCLA_00900 [Thraustotheca clavata]]	specific	225035	35	454	8.43468e-27	114.833	COG2124	CypX	-	cl12078
Q#10 - >OQR84828.1 hypothetical protein ACHHYP_12770 [Achlya hypogyna][hypothetical protein ACHHYP_12770 [Achlya hypogyna]]	specific	225035	31	462	1.99019e-23	105.203	COG2124	CypX	-	cl12078
Q#10 - >OQR84828.1 hypothetical protein ACHHYP_12770 [Achlya hypogyna][hypothetical protein ACHHYP_12770 [Achlya hypogyna]]	superfamily	325183	1189	1397	1.67196e-12	71.9258	cl12078	p450 superfamily	N	-
Q#10 - >OQR84828.1 hypothetical protein ACHHYP_12770 [Achlya hypogyna][hypothetical protein ACHHYP_12770 [Achlya hypogyna]]	superfamily	332538	1659	1796	6.47495e-07	54.3023	cl27717	Lipoxygenase superfamily	NC	-
Q#10 - >OQR84828.1 hypothetical protein ACHHYP_12770 [Achlya hypogyna][hypothetical protein ACHHYP_12770 [Achlya hypogyna]]	superfamily	332538	796	836	0.00167022	43.1315	cl27717	Lipoxygenase superfamily	NC	-
Q#11 - >XP_008879406.1 hypothetical protein H310_13621 [Aphanomyces invadans] >ETV91982.1 hypothetical protein H310_13621 [Aphanomyces invadans][hypothetical protein H310_13621 [Aphanomyces invadans] ]	specific	225035	25	444	1.29143e-22	101.351	COG2124	CypX	-	cl12078
Q#11 - >XP_008879406.1 hypothetical protein H310_13621 [Aphanomyces invadans] >ETV91982.1 hypothetical protein H310_13621 [Aphanomyces invadans][hypothetical protein H310_13621 [Aphanomyces invadans] ]	superfamily	332538	708	850	9.87837e-10	62.6263	cl27717	Lipoxygenase superfamily	NC	-
Q#12 - >XP_012203945.1 hypothetical protein SPRG_09117 [Saprolegnia parasitica CBS 223.65] >KDO25287.1 hypothetical protein SPRG_09117 [Saprolegnia parasitica CBS 223.65][hypothetical protein SPRG_09117 [Saprolegnia parasitica CBS 223.65] ]	specific	225035	15	434	1.05871e-19	92.4917	COG2124	CypX	-	cl12078
Q#12 - >XP_012203945.1 hypothetical protein SPRG_09117 [Saprolegnia parasitica CBS 223.65] >KDO25287.1 hypothetical protein SPRG_09117 [Saprolegnia parasitica CBS 223.65][hypothetical protein SPRG_09117 [Saprolegnia parasitica CBS 223.65] ]	superfamily	332538	693	836	1.03543e-07	55.6928	cl27717	Lipoxygenase superfamily	NC	-
Q#13 - >XP_008618621.1 hypothetical protein SDRG_14280 [Saprolegnia diclina VS20] >EQC28008.1 hypothetical protein SDRG_14280 [Saprolegnia diclina VS20][hypothetical protein SDRG_14280 [Saprolegnia diclina VS20] ]	specific	225035	15	432	2.72086e-22	100.581	COG2124	CypX	-	cl12078
Q#13 - >XP_008618621.1 hypothetical protein SDRG_14280 [Saprolegnia diclina VS20] >EQC28008.1 hypothetical protein SDRG_14280 [Saprolegnia diclina VS20][hypothetical protein SDRG_14280 [Saprolegnia diclina VS20] ]	superfamily	332538	691	834	9.89675e-08	56.0779	cl27717	Lipoxygenase superfamily	NC	-
Q#14 - >XP_008878127.1 hypothetical protein H310_12720 [Aphanomyces invadans] >ETV93292.1 hypothetical protein H310_12720 [Aphanomyces invadans][hypothetical protein H310_12720 [Aphanomyces invadans] ]	specific	225035	24	445	2.00659e-26	112.907	COG2124	CypX	-	cl12078
Q#14 - >XP_008878127.1 hypothetical protein H310_12720 [Aphanomyces invadans] >ETV93292.1 hypothetical protein H310_12720 [Aphanomyces invadans][hypothetical protein H310_12720 [Aphanomyces invadans] ]	superfamily	332538	700	839	2.22821e-06	51.4556	cl27717	Lipoxygenase superfamily	NC	-
Q#15 - >XP_009834503.1 hypothetical protein H257_09836 [Aphanomyces astaci] >ETV75861.1 hypothetical protein H257_09836 [Aphanomyces astaci][hypothetical protein H257_09836 [Aphanomyces astaci] ]	superfamily	325183	247	428	3.9641e-19	91.1858	cl12078	p450 superfamily	N	-
Q#15 - >XP_009834503.1 hypothetical protein H257_09836 [Aphanomyces astaci] >ETV75861.1 hypothetical protein H257_09836 [Aphanomyces astaci][hypothetical protein H257_09836 [Aphanomyces astaci] ]	superfamily	332538	642	832	8.55274e-07	52.9964	cl27717	Lipoxygenase superfamily	NC	-
Q#16 - >OQS07110.1 hypothetical protein THRCLA_00867 [Thraustotheca clavata][hypothetical protein THRCLA_00867 [Thraustotheca clavata]]	specific	225035	8	414	3.29112e-16	81.7061	COG2124	CypX	-	cl12078
Q#16 - >OQS07110.1 hypothetical protein THRCLA_00867 [Thraustotheca clavata][hypothetical protein THRCLA_00867 [Thraustotheca clavata]]	superfamily	332538	601	813	3.52063e-07	54.152	cl27717	Lipoxygenase superfamily	NC	-
Q#17 - >XP_008618618.1 hypothetical protein SDRG_14277 [Saprolegnia diclina VS20] >EQC28005.1 hypothetical protein SDRG_14277 [Saprolegnia diclina VS20][hypothetical protein SDRG_14277 [Saprolegnia diclina VS20] ]	specific	225035	35	457	2.04571e-28	118.3	COG2124	CypX	-	cl12078
Q#18 - >OQS03666.1 hypothetical protein THRCLA_04012 [Thraustotheca clavata][hypothetical protein THRCLA_04012 [Thraustotheca clavata]]	specific	225035	19	347	2.81461e-20	94.4177	COG2124	CypX	-	cl12078
Q#18 - >OQS03666.1 hypothetical protein THRCLA_04012 [Thraustotheca clavata][hypothetical protein THRCLA_04012 [Thraustotheca clavata]]	superfamily	332538	609	820	1.41338e-06	52.226	cl27717	Lipoxygenase superfamily	NC	-
Q#19 - >XP_012203940.1 hypothetical protein SPRG_09111 [Saprolegnia parasitica CBS 223.65] >KDO25281.1 hypothetical protein SPRG_09111 [Saprolegnia parasitica CBS 223.65][hypothetical protein SPRG_09111 [Saprolegnia parasitica CBS 223.65] ]	superfamily	325183	72	427	4.0493e-11	65.9129	cl12078	p450 superfamily	-	-
Q#19 - >XP_012203940.1 hypothetical protein SPRG_09111 [Saprolegnia parasitica CBS 223.65] >KDO25281.1 hypothetical protein SPRG_09111 [Saprolegnia parasitica CBS 223.65][hypothetical protein SPRG_09111 [Saprolegnia parasitica CBS 223.65] ]	superfamily	332538	746	885	3.12308e-07	54.5372	cl27717	Lipoxygenase superfamily	NC	-
Q#20 - >XP_012194083.1 hypothetical protein SPRG_18867 [Saprolegnia parasitica CBS 223.65] >KDO35719.1 hypothetical protein SPRG_18867 [Saprolegnia parasitica CBS 223.65][hypothetical protein SPRG_18867 [Saprolegnia parasitica CBS 223.65] ]	superfamily	325183	42	377	6.35239e-12	68.6093	cl12078	p450 superfamily	-	-
Q#20 - >XP_012194083.1 hypothetical protein SPRG_18867 [Saprolegnia parasitica CBS 223.65] >KDO35719.1 hypothetical protein SPRG_18867 [Saprolegnia parasitica CBS 223.65][hypothetical protein SPRG_18867 [Saprolegnia parasitica CBS 223.65] ]	superfamily	332538	710	833	2.35808e-07	54.6875	cl27717	Lipoxygenase superfamily	NC	-
Q#21 - >XP_008607177.1 hypothetical protein SDRG_03324 [Saprolegnia diclina VS20] >EQC39116.1 hypothetical protein SDRG_03324 [Saprolegnia diclina VS20][hypothetical protein SDRG_03324 [Saprolegnia diclina VS20] ]	superfamily	325183	44	371	6.02433e-12	68.6093	cl12078	p450 superfamily	-	-
Q#21 - >XP_008607177.1 hypothetical protein SDRG_03324 [Saprolegnia diclina VS20] >EQC39116.1 hypothetical protein SDRG_03324 [Saprolegnia diclina VS20][hypothetical protein SDRG_03324 [Saprolegnia diclina VS20] ]	superfamily	332538	693	832	1.10905e-06	52.6112	cl27717	Lipoxygenase superfamily	NC	-
Q#21 - >XP_008607177.1 hypothetical protein SDRG_03324 [Saprolegnia diclina VS20] >EQC39116.1 hypothetical protein SDRG_03324 [Saprolegnia diclina VS20][hypothetical protein SDRG_03324 [Saprolegnia diclina VS20] ]	superfamily	325183	293	451	1.5853e-06	51.5102	cl12078	p450 superfamily	N	-
Q#22 - >XP_008618620.1 hypothetical protein SDRG_14279 [Saprolegnia diclina VS20] >EQC28007.1 hypothetical protein SDRG_14279 [Saprolegnia diclina VS20][hypothetical protein SDRG_14279 [Saprolegnia diclina VS20] ]	superfamily	325183	32	370	2.93885e-11	66.2981	cl12078	p450 superfamily	-	-
Q#22 - >XP_008618620.1 hypothetical protein SDRG_14279 [Saprolegnia diclina VS20] >EQC28007.1 hypothetical protein SDRG_14279 [Saprolegnia diclina VS20][hypothetical protein SDRG_14279 [Saprolegnia diclina VS20] ]	superfamily	332538	672	829	2.35432e-06	51.4556	cl27717	Lipoxygenase superfamily	NC	-
Q#23 - >AIG56338.1 secreted protein [Achlya hypogyna] >OQR84811.1 hypothetical protein ACHHYP_12772 [Achlya hypogyna][secreted protein [Achlya hypogyna] ]	superfamily	325183	19	403	3.22485e-11	66.2981	cl12078	p450 superfamily	-	-
Q#23 - >AIG56338.1 secreted protein [Achlya hypogyna] >OQR84811.1 hypothetical protein ACHHYP_12772 [Achlya hypogyna][secreted protein [Achlya hypogyna] ]	superfamily	332538	687	826	8.57968e-08	56.0779	cl27717	Lipoxygenase superfamily	NC	-
Q#24 - >AIG56100.1 secreted protein [Achlya hypogyna] >OQR88197.1 hypothetical protein ACHHYP_07150 [Achlya hypogyna][secreted protein [Achlya hypogyna] ]	specific	225035	1	368	1.78501e-19	91.7213	COG2124	CypX	-	cl12078
Q#24 - >AIG56100.1 secreted protein [Achlya hypogyna] >OQR88197.1 hypothetical protein ACHHYP_07150 [Achlya hypogyna][secreted protein [Achlya hypogyna] ]	superfamily	332538	681	820	2.69108e-08	57.6187	cl27717	Lipoxygenase superfamily	NC	-
Q#24 - >AIG56100.1 secreted protein [Achlya hypogyna] >OQR88197.1 hypothetical protein ACHHYP_07150 [Achlya hypogyna][secreted protein [Achlya hypogyna] ]	superfamily	325183	314	430	0.000447589	43.7707	cl12078	p450 superfamily	N	-
Q#25 - >AIG56283.1 secreted protein [Achlya hypogyna] >OQR86005.1 hypothetical protein ACHHYP_11097 [Achlya hypogyna][secreted protein [Achlya hypogyna] ]	specific	225035	1	368	1.48803e-17	85.9433	COG2124	CypX	-	cl12078
Q#25 - >AIG56283.1 secreted protein [Achlya hypogyna] >OQR86005.1 hypothetical protein ACHHYP_11097 [Achlya hypogyna][secreted protein [Achlya hypogyna] ]	superfamily	332538	681	820	4.75895e-08	56.8483	cl27717	Lipoxygenase superfamily	NC	-
Q#25 - >AIG56283.1 secreted protein [Achlya hypogyna] >OQR86005.1 hypothetical protein ACHHYP_11097 [Achlya hypogyna][secreted protein [Achlya hypogyna] ]	superfamily	325183	314	430	0.00018593	44.9263	cl12078	p450 superfamily	N	-
Q#26 - >OQR89159.1 hypothetical protein THRCLA_09892 [Thraustotheca clavata][hypothetical protein THRCLA_09892 [Thraustotheca clavata]]	superfamily	332538	200	410	2.83644e-08	56.4631	cl27717	Lipoxygenase superfamily	NC	-
Q#27 - >OQS07119.1 hypothetical protein THRCLA_00866, partial [Thraustotheca clavata][hypothetical protein THRCLA_00866, partial [Thraustotheca clavata]]	superfamily	325183	13	136	2.95954e-09	59.7497	cl12078	p450 superfamily	N	-
Q#27 - >OQS07119.1 hypothetical protein THRCLA_00866, partial [Thraustotheca clavata][hypothetical protein THRCLA_00866, partial [Thraustotheca clavata]]	superfamily	332538	466	640	5.68611e-06	49.5469	cl27717	Lipoxygenase superfamily	N	-
Q#28 - >OQS03667.1 hypothetical protein THRCLA_04011, partial [Thraustotheca clavata][hypothetical protein THRCLA_04011, partial [Thraustotheca clavata]]	superfamily	332538	170	380	0.00405873	39.8996	cl27717	Lipoxygenase superfamily	NC	-
Q#29 - >XP_009837624.1 hypothetical protein H257_12194 [Aphanomyces astaci] >ETV72838.1 hypothetical protein H257_12194 [Aphanomyces astaci][hypothetical protein H257_12194 [Aphanomyces astaci] ]	superfamily	332538	155	394	1.47996e-08	57.2335	cl27717	Lipoxygenase superfamily	N	-
Q#30 - >OQS07093.1 hypothetical protein THRCLA_00897 [Thraustotheca clavata][hypothetical protein THRCLA_00897 [Thraustotheca clavata]]	specific	225035	83	443	5.75065e-20	91.3361	COG2124	CypX	-	cl12078
Q#31 - >XP_008616637.1 hypothetical protein SDRG_12344 [Saprolegnia diclina VS20] >EQC29798.1 hypothetical protein SDRG_12344 [Saprolegnia diclina VS20][hypothetical protein SDRG_12344 [Saprolegnia diclina VS20] ]	superfamily	332538	60	199	7.33381e-08	53.7668	cl27717	Lipoxygenase superfamily	NC	-
Q#32 - >OQR84830.1 cytochrome P450 [Achlya hypogyna][cytochrome P450 [Achlya hypogyna]]	specific	225035	48	411	9.01167e-25	105.588	COG2124	CypX	-	cl12078
Q#34 - >XP_008618616.1 hypothetical protein SDRG_14275 [Saprolegnia diclina VS20] >EQC28003.1 hypothetical protein SDRG_14275 [Saprolegnia diclina VS20][hypothetical protein SDRG_14275 [Saprolegnia diclina VS20] ]	superfamily	332538	60	199	6.01059e-07	49.1444	cl27717	Lipoxygenase superfamily	NC	-
Q#36 - >OQS07088.1 hypothetical protein THRCLA_00902, partial [Thraustotheca clavata][hypothetical protein THRCLA_00902, partial [Thraustotheca clavata]]	superfamily	325183	27	310	0.000356762	41.6454	cl12078	p450 superfamily	C	-
Q#37 - >OQR86011.1 hypothetical protein THRCLA_10587 [Thraustotheca clavata][hypothetical protein THRCLA_10587 [Thraustotheca clavata]]	superfamily	332538	48	88	0.000179214	40.1402	cl27717	Lipoxygenase superfamily	NC	-
Q#39 - >XP_012212775.1 hypothetical protein SPRG_17966, partial [Saprolegnia parasitica CBS 223.65] >KDO16518.1 hypothetical protein SPRG_17966, partial [Saprolegnia parasitica CBS 223.65][hypothetical protein SPRG_17966, partial [Saprolegnia parasitica CBS 223.65] ]	superfamily	325183	35	190	2.52108e-07	49.3494	cl12078	p450 superfamily	C	-
Q#40 - >XP_005764583.1 hypothetical protein EMIHUDRAFT_452272 [Emiliania huxleyi CCMP1516] >EOD12154.1 hypothetical protein EMIHUDRAFT_452272 [Emiliania huxleyi CCMP1516][hypothetical protein EMIHUDRAFT_452272 [Emiliania huxleyi CCMP1516] ]	superfamily	332538	332	523	1.29662e-08	59.1769	cl27717	Lipoxygenase superfamily	N	-
Q#42 - >OLP88233.1 Linoleate 13S-lipoxygenase 3-1, chloroplastic [Symbiodinium microadriaticum][Linoleate 13S-lipoxygenase 3-1, chloroplastic [Symbiodinium microadriaticum]]	superfamily	332538	504	715	1.6658e-09	61.4881	cl27717	Lipoxygenase superfamily	N	-
Q#43 - >XP_005764986.1 hypothetical protein EMIHUDRAFT_247361 [Emiliania huxleyi CCMP1516] >XP_005769232.1 hypothetical protein EMIHUDRAFT_102763 [Emiliania huxleyi CCMP1516] >EOD12557.1 hypothetical protein EMIHUDRAFT_247361 [Emiliania huxleyi CCMP1516] >EOD16803.1 hypothetical protein EMIHUDRAFT_102763 [Emiliania huxleyi CCMP1516][hypothetical protein EMIHUDRAFT_247361 [Emiliania huxleyi CCMP15…	superfamily	332538	330	496	5.69987e-06	49.2947	cl27717	Lipoxygenase superfamily	NC	-
Q#44 - >OLP89008.1 Dynein heavy chain 5, axonemal [Symbiodinium microadriaticum][Dynein heavy chain 5, axonemal [Symbiodinium microadriaticum]]	superfamily	324178	693	1160	1.658e-105	342.622	cl07893	AmyAc_family superfamily	-	-
Q#44 - >OLP89008.1 Dynein heavy chain 5, axonemal [Symbiodinium microadriaticum][Dynein heavy chain 5, axonemal [Symbiodinium microadriaticum]]	superfamily	328724	1513	1648	3.61937e-39	147.782	cl21455	P-loop_NTPase superfamily	C	-
Q#44 - >OLP89008.1 Dynein heavy chain 5, axonemal [Symbiodinium microadriaticum][Dynein heavy chain 5, axonemal [Symbiodinium microadriaticum]]	superfamily	320982	1670	2072	1.76546e-34	138.208	cl00456	SLC5-6-like_sbd superfamily	-	-
Q#44 - >OLP89008.1 Dynein heavy chain 5, axonemal [Symbiodinium microadriaticum][Dynein heavy chain 5, axonemal [Symbiodinium microadriaticum]]	superfamily	330758	1316	1640	6.25657e-18	91.2024	cl25937	MT superfamily	NC	-
Q#44 - >OLP89008.1 Dynein heavy chain 5, axonemal [Symbiodinium microadriaticum][Dynein heavy chain 5, axonemal [Symbiodinium microadriaticum]]	superfamily	332538	240	522	2.37256e-07	56.0953	cl27717	Lipoxygenase superfamily	N	-
Q#46 - >XP_005778763.1 hypothetical protein EMIHUDRAFT_205326 [Emiliania huxleyi CCMP1516] >EOD26334.1 hypothetical protein EMIHUDRAFT_205326 [Emiliania huxleyi CCMP1516][hypothetical protein EMIHUDRAFT_205326 [Emiliania huxleyi CCMP1516] ]	superfamily	325183	121	382	7.35976e-10	62.4461	cl12078	p450 superfamily	-	-
Q#46 - >XP_005778763.1 hypothetical protein EMIHUDRAFT_205326 [Emiliania huxleyi CCMP1516] >EOD26334.1 hypothetical protein EMIHUDRAFT_205326 [Emiliania huxleyi CCMP1516][hypothetical protein EMIHUDRAFT_205326 [Emiliania huxleyi CCMP1516] ]	superfamily	332538	867	1109	8.24728e-07	53.3816	cl27717	Lipoxygenase superfamily	N	-
Q#47 - >XP_005786468.1 hypothetical protein EMIHUDRAFT_228891 [Emiliania huxleyi CCMP1516] >EOD34039.1 hypothetical protein EMIHUDRAFT_228891 [Emiliania huxleyi CCMP1516][hypothetical protein EMIHUDRAFT_228891 [Emiliania huxleyi CCMP1516] ]	superfamily	325183	106	367	4.41764e-10	63.2165	cl12078	p450 superfamily	-	-
Q#47 - >XP_005786468.1 hypothetical protein EMIHUDRAFT_228891 [Emiliania huxleyi CCMP1516] >EOD34039.1 hypothetical protein EMIHUDRAFT_228891 [Emiliania huxleyi CCMP1516][hypothetical protein EMIHUDRAFT_228891 [Emiliania huxleyi CCMP1516] ]	superfamily	332538	848	1090	7.95585e-07	53.3816	cl27717	Lipoxygenase superfamily	N	-
Q#48 - >OLP94731.1 Exoglucanase-6A [Symbiodinium microadriaticum][Exoglucanase-6A [Symbiodinium microadriaticum]]	specific	197593	609	638	1.20068e-11	59.6309	smart00236	fCBD	-	cl02521
Q#48 - >OLP94731.1 Exoglucanase-6A [Symbiodinium microadriaticum][Exoglucanase-6A [Symbiodinium microadriaticum]]	superfamily	332538	304	480	1.588e-05	48.7765	cl27717	Lipoxygenase superfamily	NC	-
Q#51 - >XP_005777946.1 hypothetical protein EMIHUDRAFT_115477 [Emiliania huxleyi CCMP1516] >EOD25517.1 hypothetical protein EMIHUDRAFT_115477 [Emiliania huxleyi CCMP1516][hypothetical protein EMIHUDRAFT_115477 [Emiliania huxleyi CCMP1516] ]	superfamily	332538	234	436	5.3641e-05	46.0628	cl27717	Lipoxygenase superfamily	NC	-
Q#52 - >XP_005767034.1 hypothetical protein EMIHUDRAFT_432530 [Emiliania huxleyi CCMP1516] >XP_005769755.1 hypothetical protein EMIHUDRAFT_436360 [Emiliania huxleyi CCMP1516] >EOD14605.1 hypothetical protein EMIHUDRAFT_432530 [Emiliania huxleyi CCMP1516] >EOD17326.1 hypothetical protein EMIHUDRAFT_436360 [Emiliania huxleyi CCMP1516][hypothetical protein EMIHUDRAFT_432530 [Emiliania huxleyi CCMP15…	superfamily	332538	359	439	0.00506656	40.2848	cl27717	Lipoxygenase superfamily	NC	-
Q#53 - >OLQ08906.1 hypothetical protein AK812_SmicGene7581 [Symbiodinium microadriaticum][hypothetical protein AK812_SmicGene7581 [Symbiodinium microadriaticum]]	superfamily	325183	491	630	6.6152e-12	68.9945	cl12078	p450 superfamily	N	-
Q#54 - >OQR86014.1 hypothetical protein THRCLA_10586, partial [Thraustotheca clavata][hypothetical protein THRCLA_10586, partial [Thraustotheca clavata]]	superfamily	325183	16	188	0.00202897	37.7934	cl12078	p450 superfamily	C	-
Q#55 - >OEU18547.1 Lipoxygenase [Fragilariopsis cylindrus CCMP1102][Lipoxygenase [Fragilariopsis cylindrus CCMP1102]]	superfamily	332538	389	555	0.000136057	45.3098	cl27717	Lipoxygenase superfamily	NC	-
Q#56 - >WP_082496898.1 cytochrome P450 [Microbacterium sp. Leaf288][cytochrome P450 [Microbacterium sp. Leaf288]]	superfamily	325183	17	450	5.98267e-43	157.405	cl12078	p450 superfamily	-	-
Q#57 - >KQP71284.1 hypothetical protein ASF40_05685 [Microbacterium sp. Leaf288][hypothetical protein ASF40_05685 [Microbacterium sp. Leaf288]]	superfamily	325183	2	435	4.69768e-43	157.405	cl12078	p450 superfamily	-	-
Q#59 - >WP_015138001.1 cytochrome P450 [Nostoc sp. PCC 7524] >AFY47549.1 cytochrome P450 [Nostoc sp. PCC 7524][cytochrome P450 [Nostoc sp. PCC 7524] ]	superfamily	325183	46	474	6.18506e-48	171.307	cl12078	p450 superfamily	-	-
Q#61 - >OLQ11697.1 Arachidonate 15-lipoxygenase B [Symbiodinium microadriaticum][Arachidonate 15-lipoxygenase B [Symbiodinium microadriaticum]]	superfamily	332538	310	489	2.34464e-10	63.4141	cl27717	Lipoxygenase superfamily	N	-
Q#62 - >BAZ52883.1 cytochrome P450 [Nostoc sp. NIES-4103][cytochrome P450 [Nostoc sp. NIES-4103]]	superfamily	325183	190	627	6.51357e-49	177.435	cl12078	p450 superfamily	-	-
Q#63 - >WP_015227609.1 cytochrome P450 [Halothece sp. PCC 7418] >AFZ45737.1 cytochrome P450 [Halothece sp. PCC 7418][cytochrome P450 [Halothece sp. PCC 7418] ]	specific	225035	5	438	9.09804e-87	270.454	COG2124	CypX	-	cl12078
Q#64 - >XP_013131395.1 PREDICTED: hydroperoxide isomerase ALOXE3 [Oreochromis niloticus] >XP_019219247.1 PREDICTED: hydroperoxide isomerase ALOXE3 [Oreochromis niloticus][PREDICTED: hydroperoxide isomerase ALOXE3 [Oreochromis niloticus] ]	superfamily	332538	227	573	4.85022e-54	196.531	cl27717	Lipoxygenase superfamily	N	-
Q#64 - >XP_013131395.1 PREDICTED: hydroperoxide isomerase ALOXE3 [Oreochromis niloticus] >XP_019219247.1 PREDICTED: hydroperoxide isomerase ALOXE3 [Oreochromis niloticus][PREDICTED: hydroperoxide isomerase ALOXE3 [Oreochromis niloticus] ]	superfamily	320707	6	126	1.11996e-11	61.9407	cl00011	PLAT superfamily	-	-
Q#65 - >CAG03588.1 unnamed protein product [Tetraodon nigroviridis][unnamed protein product [Tetraodon nigroviridis]]	superfamily	332538	74	495	2.32586e-63	218.488	cl27717	Lipoxygenase superfamily	N	-
Q#66 - >WP_018922799.1 cytochrome P450 [Salsuginibacillus kocurii][cytochrome P450 [Salsuginibacillus kocurii]]	specific	225035	5	418	9.40142e-51	176.465	COG2124	CypX	-	cl12078
Q#67 - >XP_005750326.1 PREDICTED: hydroperoxide isomerase ALOXE3-like, partial [Pundamilia nyererei][PREDICTED: hydroperoxide isomerase ALOXE3-like, partial [Pundamilia nyererei]]	superfamily	332538	5	438	2.94432e-54	191.524	cl27717	Lipoxygenase superfamily	N	-
Q#68 - >ACF33515.1 LOXe [Ambystoma mexicanum][LOXe [Ambystoma mexicanum]]	superfamily	332538	180	603	2.05783e-65	226.577	cl27717	Lipoxygenase superfamily	N	-
Q#68 - >ACF33515.1 LOXe [Ambystoma mexicanum][LOXe [Ambystoma mexicanum]]	superfamily	320707	2	68	8.23573e-27	104.698	cl00011	PLAT superfamily	N	-
Q#69 - >OQR88550.1 hypothetical protein THRCLA_10252, partial [Thraustotheca clavata][hypothetical protein THRCLA_10252, partial [Thraustotheca clavata]]	superfamily	325183	98	166	9.26627e-08	50.1197	cl12078	p450 superfamily	N	-
Q#70 - >XP_006808323.1 PREDICTED: hydroperoxide isomerase ALOXE3-like [Neolamprologus brichardi][PREDICTED: hydroperoxide isomerase ALOXE3-like [Neolamprologus brichardi]]	superfamily	332538	227	573	2.31899e-52	191.524	cl27717	Lipoxygenase superfamily	N	-
Q#70 - >XP_006808323.1 PREDICTED: hydroperoxide isomerase ALOXE3-like [Neolamprologus brichardi][PREDICTED: hydroperoxide isomerase ALOXE3-like [Neolamprologus brichardi]]	superfamily	320707	6	126	4.71666e-11	60.0147	cl00011	PLAT superfamily	-	-
Q#71 - >WP_034768935.1 cytochrome P450 [Bacillus thermoamylovorans] >CEE00960.1 Fatty-acid peroxygenase [Bacillus thermoamylovorans][cytochrome P450 [Bacillus thermoamylovorans] ]	specific	225035	18	410	7.14664e-56	189.562	COG2124	CypX	-	cl12078
Q#72 - >XP_005947760.1 PREDICTED: hydroperoxide isomerase ALOXE3-like [Haplochromis burtoni] >XP_005947761.1 PREDICTED: hydroperoxide isomerase ALOXE3-like [Haplochromis burtoni] >XP_014184833.1 PREDICTED: hydroperoxide isomerase ALOXE3-like [Haplochromis burtoni][PREDICTED: hydroperoxide isomerase ALOXE3-like [Haplochromis burtoni] ]	superfamily	332538	227	660	4.95862e-53	193.45	cl27717	Lipoxygenase superfamily	N	-
Q#72 - >XP_005947760.1 PREDICTED: hydroperoxide isomerase ALOXE3-like [Haplochromis burtoni] >XP_005947761.1 PREDICTED: hydroperoxide isomerase ALOXE3-like [Haplochromis burtoni] >XP_014184833.1 PREDICTED: hydroperoxide isomerase ALOXE3-like [Haplochromis burtoni][PREDICTED: hydroperoxide isomerase ALOXE3-like [Haplochromis burtoni] ]	superfamily	320707	6	126	1.17571e-11	61.5555	cl00011	PLAT superfamily	-	-
Q#73 - >WP_091661974.1 cytochrome P450 [Alteribacillus iranensis] >SFE87204.1 fatty-acid peroxygenase [Alteribacillus iranensis][cytochrome P450 [Alteribacillus iranensis] ]	specific	225035	6	417	3.30491e-57	193.414	COG2124	CypX	-	cl12078
Q#74 - >BAW97369.1 cytochrome P450 [Synechococcus sp. NIES-970][cytochrome P450 [Synechococcus sp. NIES-970]]	specific	225035	5	435	7.09433e-88	273.15	COG2124	CypX	-	cl12078
Q#75 - >XP_012776118.1 PREDICTED: hydroperoxide isomerase ALOXE3-like [Maylandia zebra][PREDICTED: hydroperoxide isomerase ALOXE3-like [Maylandia zebra]]	superfamily	332538	176	609	2.65816e-53	193.45	cl27717	Lipoxygenase superfamily	N	-
Q#75 - >XP_012776118.1 PREDICTED: hydroperoxide isomerase ALOXE3-like [Maylandia zebra][PREDICTED: hydroperoxide isomerase ALOXE3-like [Maylandia zebra]]	superfamily	320707	6	126	9.59064e-12	61.9407	cl00011	PLAT superfamily	-	-
Q#76 - >WP_016876660.1 cytochrome P450 [Chlorogloeopsis fritschii][cytochrome P450 [Chlorogloeopsis fritschii]]	superfamily	325183	17	443	1.0287e-53	186.843	cl12078	p450 superfamily	-	-
Q#77 - >WP_039729611.1 cytochrome P450 [Lyngbya confervoides] >KIF16727.1 cytochrome P450 [Aphanocapsa montana BDHKU210001] >KIF39336.1 cytochrome P450 [Lyngbya confervoides BDU141951][cytochrome P450 [Lyngbya confervoides] ]	specific	225035	5	438	9.70608e-89	275.462	COG2124	CypX	-	cl12078
Q#78 - >OTG28833.1 putative cytochrome P450 superfamily protein [Helianthus annuus][putative cytochrome P450 superfamily protein [Helianthus annuus]]	superfamily	325183	4	369	2.74387e-96	295.964	cl12078	p450 superfamily	N	-
Q#80 - >XP_015272385.1 PREDICTED: arachidonate 15-lipoxygenase B-like [Gekko japonicus][PREDICTED: arachidonate 15-lipoxygenase B-like [Gekko japonicus]]	superfamily	332538	201	644	6.11326e-79	264.326	cl27717	Lipoxygenase superfamily	N	-
Q#80 - >XP_015272385.1 PREDICTED: arachidonate 15-lipoxygenase B-like [Gekko japonicus][PREDICTED: arachidonate 15-lipoxygenase B-like [Gekko japonicus]]	superfamily	320707	2	114	6.38352e-43	150.151	cl00011	PLAT superfamily	-	-
Q#81 - >WP_063718331.1 cytochrome P450 [Leptolyngbya valderiana] >OAB58410.1 cytochrome P450 [Leptolyngbya valderiana BDU 20041][cytochrome P450 [Leptolyngbya valderiana] ]	specific	225035	7	432	2.03049e-88	274.691	COG2124	CypX	-	cl12078
Q#82 - >XP_014462395.1 PREDICTED: hydroperoxide isomerase ALOXE3 [Alligator mississippiensis] >KYO17242.1 arachidonate 5-lipoxygenase [Alligator mississippiensis][PREDICTED: hydroperoxide isomerase ALOXE3 [Alligator mississippiensis] ]	superfamily	332538	171	656	1.11901e-77	260.86	cl27717	Lipoxygenase superfamily	-	-
Q#82 - >XP_014462395.1 PREDICTED: hydroperoxide isomerase ALOXE3 [Alligator mississippiensis] >KYO17242.1 arachidonate 5-lipoxygenase [Alligator mississippiensis][PREDICTED: hydroperoxide isomerase ALOXE3 [Alligator mississippiensis] ]	superfamily	320707	2	109	8.92215e-41	143.988	cl00011	PLAT superfamily	-	-
Q#83 - >XP_010901767.1 PREDICTED: arachidonate 15-lipoxygenase B [Esox lucius][PREDICTED: arachidonate 15-lipoxygenase B [Esox lucius]]	superfamily	332538	227	660	1.2506e-56	203.465	cl27717	Lipoxygenase superfamily	N	-
Q#83 - >XP_010901767.1 PREDICTED: arachidonate 15-lipoxygenase B [Esox lucius][PREDICTED: arachidonate 15-lipoxygenase B [Esox lucius]]	superfamily	320707	2	116	5.03163e-36	130.891	cl00011	PLAT superfamily	-	-
Q#84 - >WP_024546087.1 cytochrome P450 [Synechococcus sp. NKBG15041c][cytochrome P450 [Synechococcus sp. NKBG15041c]]	specific	225035	5	435	1.20237e-86	270.069	COG2124	CypX	-	cl12078
Q#85 - >WP_053220151.1 cytochrome P450 [Virgibacillus senegalensis][cytochrome P450 [Virgibacillus senegalensis]]	specific	225035	6	416	1.03952e-60	202.274	COG2124	CypX	-	cl12078
Q#86 - >WP_035493948.1 cytochrome P450 [Geitlerinema sp. PCC 7105][cytochrome P450 [Geitlerinema sp. PCC 7105]]	specific	225035	7	432	2.83069e-89	277.002	COG2124	CypX	-	cl12078
Q#87 - >XP_022015711.1 isoflavone 2'-hydroxylase-like [Helianthus annuus] >OTG33935.1 putative cytochrome P450, family 81, subfamily D, polypeptide 8 [Helianthus annuus][isoflavone 2'-hydroxylase-like [Helianthus annuus] ]	superfamily	325183	43	496	1.31282e-119	360.677	cl12078	p450 superfamily	-	-
Q#88 - >XP_020634524.1 hydroperoxide isomerase ALOXE3-like, partial [Pogona vitticeps][hydroperoxide isomerase ALOXE3-like, partial [Pogona vitticeps]]	superfamily	332538	6	429	6.93872e-74	244.296	cl27717	Lipoxygenase superfamily	N	-
Q#89 - >WP_074744109.1 lipoxygenase [Nitrosospira multiformis] >SEN00029.1 arachidonate 15-lipoxygenase [Nitrosospira multiformis][lipoxygenase [Nitrosospira multiformis] ]	superfamily	332538	113	538	2.64747e-58	205.776	cl27717	Lipoxygenase superfamily	N	-
Q#90 - >XP_012806822.1 PREDICTED: arachidonate 15-lipoxygenase B [Jaculus jaculus][PREDICTED: arachidonate 15-lipoxygenase B [Jaculus jaculus]]	superfamily	332538	227	662	9.90845e-67	231.584	cl27717	Lipoxygenase superfamily	N	-
Q#90 - >XP_012806822.1 PREDICTED: arachidonate 15-lipoxygenase B [Jaculus jaculus][PREDICTED: arachidonate 15-lipoxygenase B [Jaculus jaculus]]	superfamily	320707	3	116	6.25559e-42	147.455	cl00011	PLAT superfamily	-	-
Q#91 - >XP_021602203.1 isoflavone 3'-hydroxylase-like [Manihot esculenta] >OAY58767.1 hypothetical protein MANES_02G205300 [Manihot esculenta][isoflavone 3'-hydroxylase-like [Manihot esculenta] ]	superfamily	325183	24	496	4.9549e-123	369.525	cl12078	p450 superfamily	-	-
Q#92 - >XP_002524941.1 PREDICTED: cytochrome P450 81E8 [Ricinus communis] >EEF37438.1 cytochrome P450, putative [Ricinus communis][PREDICTED: cytochrome P450 81E8 [Ricinus communis] ]	superfamily	325183	23	494	4.07054e-123	369.911	cl12078	p450 superfamily	-	-
Q#93 - >XP_021603753.1 cytochrome P450 81E8-like [Manihot esculenta] >OAY58766.1 hypothetical protein MANES_02G205200 [Manihot esculenta][cytochrome P450 81E8-like [Manihot esculenta] ]	superfamily	325183	37	499	2.06184e-132	394.178	cl12078	p450 superfamily	-	-
Q#94 - >WP_051424402.1 cytochrome P450 [Aphanizomenon flos-aquae][cytochrome P450 [Aphanizomenon flos-aquae]]	superfamily	325183	17	445	9.51355e-82	260.416	cl12078	p450 superfamily	-	-
Q#95 - >WP_009783180.1 cytochrome P450 [Lyngbya sp. PCC 8106] >EAW38299.1 cytochrome P450 [Lyngbya sp. PCC 8106][cytochrome P450 [Lyngbya sp. PCC 8106] ]	superfamily	325183	6	443	1.28069e-98	303.558	cl12078	p450 superfamily	-	-
Q#96 - >XP_021602008.1 isoflavone 3'-hydroxylase-like [Manihot esculenta] >OAY58768.1 hypothetical protein MANES_02G205400 [Manihot esculenta][isoflavone 3'-hydroxylase-like [Manihot esculenta] ]	superfamily	325183	24	496	8.32298e-123	369.14	cl12078	p450 superfamily	-	-
Q#97 - >WP_090880239.1 lipoxygenase [Nitrosovibrio sp. Nv6] >SEP02354.1 arachidonate 15-lipoxygenase [Nitrosovibrio sp. Nv6][lipoxygenase [Nitrosovibrio sp. Nv6] ]	superfamily	332538	114	534	4.77704e-65	223.88	cl27717	Lipoxygenase superfamily	N	-
Q#98 - >WP_088889099.1 cytochrome P450 [Leptolyngbya ohadii][cytochrome P450 [Leptolyngbya ohadii]]	specific	225035	1	431	6.21633e-96	293.951	COG2124	CypX	-	cl12078
Q#99 - >XP_020724747.1 arachidonate 15-lipoxygenase B-like [Odocoileus virginianus texanus][arachidonate 15-lipoxygenase B-like [Odocoileus virginianus texanus]]	superfamily	332538	190	662	1.25574e-68	236.977	cl27717	Lipoxygenase superfamily	N	-
Q#99 - >XP_020724747.1 arachidonate 15-lipoxygenase B-like [Odocoileus virginianus texanus][arachidonate 15-lipoxygenase B-like [Odocoileus virginianus texanus]]	specific	238851	2	123	1.96985e-43	151.692	cd01753	PLAT_LOX	-	cl00011
Q#100 - >XP_015868311.1 PREDICTED: cytochrome P450 81D1-like [Ziziphus jujuba][PREDICTED: cytochrome P450 81D1-like [Ziziphus jujuba]]	superfamily	325183	1	163	2.56226e-56	183.634	cl12078	p450 superfamily	N	-

## Sheet: CYP5619D1 hits
#Batch CD-search tool	NIH/NLM/NCBI
#cdsid	QM3-qcdsearch-16F8EF88A06CB8E8-9BCC5CA8196C163
#datatype	hitsConcise Results
#status	0
#Start time	2017-08-11T14:07:10	Run time	0:00:03:48
#status	success
Query	Hit type	PSSM-ID	From	To	E-Value	Bitscore	Accession	Short name	Incomplete	Superfamily
Q#1 - >XP_008607177.1 hypothetical protein SDRG_03324 [Saprolegnia diclina VS20] >EQC39116.1 hypothetical protein SDRG_03324 [Saprolegnia diclina VS20][hypothetical protein SDRG_03324 [Saprolegnia diclina VS20] ]	superfamily	325183	44	371	6.02433e-12	68.6093	cl12078	p450 superfamily	-	-
Q#1 - >XP_008607177.1 hypothetical protein SDRG_03324 [Saprolegnia diclina VS20] >EQC39116.1 hypothetical protein SDRG_03324 [Saprolegnia diclina VS20][hypothetical protein SDRG_03324 [Saprolegnia diclina VS20] ]	superfamily	332538	693	832	1.10905e-06	52.6112	cl27717	Lipoxygenase superfamily	NC	-
Q#1 - >XP_008607177.1 hypothetical protein SDRG_03324 [Saprolegnia diclina VS20] >EQC39116.1 hypothetical protein SDRG_03324 [Saprolegnia diclina VS20][hypothetical protein SDRG_03324 [Saprolegnia diclina VS20] ]	superfamily	325183	293	451	1.5853e-06	51.5102	cl12078	p450 superfamily	N	-
Q#2 - >XP_012194083.1 hypothetical protein SPRG_18867 [Saprolegnia parasitica CBS 223.65] >KDO35719.1 hypothetical protein SPRG_18867 [Saprolegnia parasitica CBS 223.65][hypothetical protein SPRG_18867 [Saprolegnia parasitica CBS 223.65] ]	superfamily	325183	42	377	6.35239e-12	68.6093	cl12078	p450 superfamily	-	-
Q#2 - >XP_012194083.1 hypothetical protein SPRG_18867 [Saprolegnia parasitica CBS 223.65] >KDO35719.1 hypothetical protein SPRG_18867 [Saprolegnia parasitica CBS 223.65][hypothetical protein SPRG_18867 [Saprolegnia parasitica CBS 223.65] ]	superfamily	332538	710	833	2.35808e-07	54.6875	cl27717	Lipoxygenase superfamily	NC	-
Q#3 - >XP_008618620.1 hypothetical protein SDRG_14279 [Saprolegnia diclina VS20] >EQC28007.1 hypothetical protein SDRG_14279 [Saprolegnia diclina VS20][hypothetical protein SDRG_14279 [Saprolegnia diclina VS20] ]	superfamily	325183	32	370	2.93885e-11	66.2981	cl12078	p450 superfamily	-	-
Q#3 - >XP_008618620.1 hypothetical protein SDRG_14279 [Saprolegnia diclina VS20] >EQC28007.1 hypothetical protein SDRG_14279 [Saprolegnia diclina VS20][hypothetical protein SDRG_14279 [Saprolegnia diclina VS20] ]	superfamily	332538	672	829	2.35432e-06	51.4556	cl27717	Lipoxygenase superfamily	NC	-
Q#4 - >AIG56338.1 secreted protein [Achlya hypogyna] >OQR84811.1 hypothetical protein ACHHYP_12772 [Achlya hypogyna][secreted protein [Achlya hypogyna] ]	superfamily	325183	19	403	3.22485e-11	66.2981	cl12078	p450 superfamily	-	-
Q#4 - >AIG56338.1 secreted protein [Achlya hypogyna] >OQR84811.1 hypothetical protein ACHHYP_12772 [Achlya hypogyna][secreted protein [Achlya hypogyna] ]	superfamily	332538	687	826	8.57968e-08	56.0779	cl27717	Lipoxygenase superfamily	NC	-
Q#5 - >AIG56100.1 secreted protein [Achlya hypogyna] >OQR88197.1 hypothetical protein ACHHYP_07150 [Achlya hypogyna][secreted protein [Achlya hypogyna] ]	specific	225035	1	368	1.78501e-19	91.7213	COG2124	CypX	-	cl12078
Q#5 - >AIG56100.1 secreted protein [Achlya hypogyna] >OQR88197.1 hypothetical protein ACHHYP_07150 [Achlya hypogyna][secreted protein [Achlya hypogyna] ]	superfamily	332538	681	820	2.69108e-08	57.6187	cl27717	Lipoxygenase superfamily	NC	-
Q#5 - >AIG56100.1 secreted protein [Achlya hypogyna] >OQR88197.1 hypothetical protein ACHHYP_07150 [Achlya hypogyna][secreted protein [Achlya hypogyna] ]	superfamily	325183	314	430	0.000447589	43.7707	cl12078	p450 superfamily	N	-
Q#6 - >AIG56283.1 secreted protein [Achlya hypogyna] >OQR86005.1 hypothetical protein ACHHYP_11097 [Achlya hypogyna][secreted protein [Achlya hypogyna] ]	specific	225035	1	368	1.48803e-17	85.9433	COG2124	CypX	-	cl12078
Q#6 - >AIG56283.1 secreted protein [Achlya hypogyna] >OQR86005.1 hypothetical protein ACHHYP_11097 [Achlya hypogyna][secreted protein [Achlya hypogyna] ]	superfamily	332538	681	820	4.75895e-08	56.8483	cl27717	Lipoxygenase superfamily	NC	-
Q#6 - >AIG56283.1 secreted protein [Achlya hypogyna] >OQR86005.1 hypothetical protein ACHHYP_11097 [Achlya hypogyna][secreted protein [Achlya hypogyna] ]	superfamily	325183	314	430	0.00018593	44.9263	cl12078	p450 superfamily	N	-
Q#7 - >XP_012203945.1 hypothetical protein SPRG_09117 [Saprolegnia parasitica CBS 223.65] >KDO25287.1 hypothetical protein SPRG_09117 [Saprolegnia parasitica CBS 223.65][hypothetical protein SPRG_09117 [Saprolegnia parasitica CBS 223.65] ]	specific	225035	15	434	1.05871e-19	92.4917	COG2124	CypX	-	cl12078
Q#7 - >XP_012203945.1 hypothetical protein SPRG_09117 [Saprolegnia parasitica CBS 223.65] >KDO25287.1 hypothetical protein SPRG_09117 [Saprolegnia parasitica CBS 223.65][hypothetical protein SPRG_09117 [Saprolegnia parasitica CBS 223.65] ]	superfamily	332538	693	836	1.03543e-07	55.6928	cl27717	Lipoxygenase superfamily	NC	-
Q#8 - >XP_008618621.1 hypothetical protein SDRG_14280 [Saprolegnia diclina VS20] >EQC28008.1 hypothetical protein SDRG_14280 [Saprolegnia diclina VS20][hypothetical protein SDRG_14280 [Saprolegnia diclina VS20] ]	specific	225035	15	432	2.72086e-22	100.581	COG2124	CypX	-	cl12078
Q#8 - >XP_008618621.1 hypothetical protein SDRG_14280 [Saprolegnia diclina VS20] >EQC28008.1 hypothetical protein SDRG_14280 [Saprolegnia diclina VS20][hypothetical protein SDRG_14280 [Saprolegnia diclina VS20] ]	superfamily	332538	691	834	9.89675e-08	56.0779	cl27717	Lipoxygenase superfamily	NC	-
Q#9 - >OQR84828.1 hypothetical protein ACHHYP_12770 [Achlya hypogyna][hypothetical protein ACHHYP_12770 [Achlya hypogyna]]	specific	225035	31	462	1.99019e-23	105.203	COG2124	CypX	-	cl12078
Q#9 - >OQR84828.1 hypothetical protein ACHHYP_12770 [Achlya hypogyna][hypothetical protein ACHHYP_12770 [Achlya hypogyna]]	superfamily	325183	1189	1397	1.67196e-12	71.9258	cl12078	p450 superfamily	N	-
Q#9 - >OQR84828.1 hypothetical protein ACHHYP_12770 [Achlya hypogyna][hypothetical protein ACHHYP_12770 [Achlya hypogyna]]	superfamily	332538	1659	1796	6.47495e-07	54.3023	cl27717	Lipoxygenase superfamily	NC	-
Q#9 - >OQR84828.1 hypothetical protein ACHHYP_12770 [Achlya hypogyna][hypothetical protein ACHHYP_12770 [Achlya hypogyna]]	superfamily	332538	796	836	0.00167022	43.1315	cl27717	Lipoxygenase superfamily	NC	-
Q#10 - >XP_008618614.1 hypothetical protein SDRG_14273 [Saprolegnia diclina VS20] >EQC28001.1 hypothetical protein SDRG_14273 [Saprolegnia diclina VS20][hypothetical protein SDRG_14273 [Saprolegnia diclina VS20] ]	specific	225035	87	435	6.05238e-24	105.588	COG2124	CypX	-	cl12078
Q#10 - >XP_008618614.1 hypothetical protein SDRG_14273 [Saprolegnia diclina VS20] >EQC28001.1 hypothetical protein SDRG_14273 [Saprolegnia diclina VS20][hypothetical protein SDRG_14273 [Saprolegnia diclina VS20] ]	superfamily	332538	710	850	1.78275e-08	58.5395	cl27717	Lipoxygenase superfamily	NC	-
Q#11 - >OQR84819.1 hypothetical protein ACHHYP_12774 [Achlya hypogyna][hypothetical protein ACHHYP_12774 [Achlya hypogyna]]	specific	225035	34	420	8.43738e-23	102.122	COG2124	CypX	-	cl12078
Q#11 - >OQR84819.1 hypothetical protein ACHHYP_12774 [Achlya hypogyna][hypothetical protein ACHHYP_12774 [Achlya hypogyna]]	superfamily	332538	704	878	9.97026e-08	55.8431	cl27717	Lipoxygenase superfamily	N	-
Q#12 - >OQS07110.1 hypothetical protein THRCLA_00867 [Thraustotheca clavata][hypothetical protein THRCLA_00867 [Thraustotheca clavata]]	specific	225035	8	414	3.29112e-16	81.7061	COG2124	CypX	-	cl12078
Q#12 - >OQS07110.1 hypothetical protein THRCLA_00867 [Thraustotheca clavata][hypothetical protein THRCLA_00867 [Thraustotheca clavata]]	superfamily	332538	601	813	3.52063e-07	54.152	cl27717	Lipoxygenase superfamily	NC	-
Q#13 - >OQR84821.1 hypothetical protein ACHHYP_12781 [Achlya hypogyna][hypothetical protein ACHHYP_12781 [Achlya hypogyna]]	specific	225035	84	428	7.86462e-26	110.981	COG2124	CypX	-	cl12078
Q#13 - >OQR84821.1 hypothetical protein ACHHYP_12781 [Achlya hypogyna][hypothetical protein ACHHYP_12781 [Achlya hypogyna]]	superfamily	332538	645	885	4.04431e-09	60.3151	cl27717	Lipoxygenase superfamily	N	-
Q#14 - >OQS03666.1 hypothetical protein THRCLA_04012 [Thraustotheca clavata][hypothetical protein THRCLA_04012 [Thraustotheca clavata]]	specific	225035	19	347	2.81461e-20	94.4177	COG2124	CypX	-	cl12078
Q#14 - >OQS03666.1 hypothetical protein THRCLA_04012 [Thraustotheca clavata][hypothetical protein THRCLA_04012 [Thraustotheca clavata]]	superfamily	332538	609	820	1.41338e-06	52.226	cl27717	Lipoxygenase superfamily	NC	-
Q#15 - >XP_008618622.1 hypothetical protein SDRG_14281 [Saprolegnia diclina VS20] >EQC28009.1 hypothetical protein SDRG_14281 [Saprolegnia diclina VS20][hypothetical protein SDRG_14281 [Saprolegnia diclina VS20] ]	specific	225035	30	373	3.82573e-20	94.0325	COG2124	CypX	-	cl12078
Q#15 - >XP_008618622.1 hypothetical protein SDRG_14281 [Saprolegnia diclina VS20] >EQC28009.1 hypothetical protein SDRG_14281 [Saprolegnia diclina VS20][hypothetical protein SDRG_14281 [Saprolegnia diclina VS20] ]	superfamily	332538	719	892	8.29025e-08	56.0779	cl27717	Lipoxygenase superfamily	N	-
Q#15 - >XP_008618622.1 hypothetical protein SDRG_14281 [Saprolegnia diclina VS20] >EQC28009.1 hypothetical protein SDRG_14281 [Saprolegnia diclina VS20][hypothetical protein SDRG_14281 [Saprolegnia diclina VS20] ]	superfamily	325183	297	453	0.00819297	39.6356	cl12078	p450 superfamily	N	-
Q#16 - >XP_012203939.1 hypothetical protein SPRG_09110 [Saprolegnia parasitica CBS 223.65] >KDO25280.1 hypothetical protein SPRG_09110 [Saprolegnia parasitica CBS 223.65][hypothetical protein SPRG_09110 [Saprolegnia parasitica CBS 223.65] ]	specific	225035	87	435	1.54127e-22	101.351	COG2124	CypX	-	cl12078
Q#16 - >XP_012203939.1 hypothetical protein SPRG_09110 [Saprolegnia parasitica CBS 223.65] >KDO25280.1 hypothetical protein SPRG_09110 [Saprolegnia parasitica CBS 223.65][hypothetical protein SPRG_09110 [Saprolegnia parasitica CBS 223.65] ]	superfamily	332538	710	850	1.70102e-07	55.0727	cl27717	Lipoxygenase superfamily	NC	-
Q#17 - >XP_012203946.1 hypothetical protein SPRG_09118 [Saprolegnia parasitica CBS 223.65] >KDO25288.1 hypothetical protein SPRG_09118 [Saprolegnia parasitica CBS 223.65][hypothetical protein SPRG_09118 [Saprolegnia parasitica CBS 223.65] ]	specific	225035	30	373	9.81241e-21	95.5733	COG2124	CypX	-	cl12078
Q#17 - >XP_012203946.1 hypothetical protein SPRG_09118 [Saprolegnia parasitica CBS 223.65] >KDO25288.1 hypothetical protein SPRG_09118 [Saprolegnia parasitica CBS 223.65][hypothetical protein SPRG_09118 [Saprolegnia parasitica CBS 223.65] ]	superfamily	332538	722	895	8.39347e-08	56.0779	cl27717	Lipoxygenase superfamily	N	-
Q#17 - >XP_012203946.1 hypothetical protein SPRG_09118 [Saprolegnia parasitica CBS 223.65] >KDO25288.1 hypothetical protein SPRG_09118 [Saprolegnia parasitica CBS 223.65][hypothetical protein SPRG_09118 [Saprolegnia parasitica CBS 223.65] ]	superfamily	325183	301	454	0.00214267	41.4742	cl12078	p450 superfamily	N	-
Q#18 - >OQR84833.1 hypothetical protein ACHHYP_12775 [Achlya hypogyna][hypothetical protein ACHHYP_12775 [Achlya hypogyna]]	specific	225035	70	427	1.08889e-17	87.4841	COG2124	CypX	-	cl12078
Q#18 - >OQR84833.1 hypothetical protein ACHHYP_12775 [Achlya hypogyna][hypothetical protein ACHHYP_12775 [Achlya hypogyna]]	superfamily	325183	1047	1462	1.36722e-10	65.5277	cl12078	p450 superfamily	-	-
Q#18 - >OQR84833.1 hypothetical protein ACHHYP_12775 [Achlya hypogyna][hypothetical protein ACHHYP_12775 [Achlya hypogyna]]	superfamily	332538	684	887	6.25421e-09	61.1029	cl27717	Lipoxygenase superfamily	N	-
Q#18 - >OQR84833.1 hypothetical protein ACHHYP_12775 [Achlya hypogyna][hypothetical protein ACHHYP_12775 [Achlya hypogyna]]	superfamily	332538	1719	1868	5.93559e-05	47.9888	cl27717	Lipoxygenase superfamily	N	-
Q#19 - >XP_008879406.1 hypothetical protein H310_13621 [Aphanomyces invadans] >ETV91982.1 hypothetical protein H310_13621 [Aphanomyces invadans][hypothetical protein H310_13621 [Aphanomyces invadans] ]	specific	225035	25	444	1.29143e-22	101.351	COG2124	CypX	-	cl12078
Q#19 - >XP_008879406.1 hypothetical protein H310_13621 [Aphanomyces invadans] >ETV91982.1 hypothetical protein H310_13621 [Aphanomyces invadans][hypothetical protein H310_13621 [Aphanomyces invadans] ]	superfamily	332538	708	850	9.87837e-10	62.6263	cl27717	Lipoxygenase superfamily	NC	-
Q#20 - >OQS07091.1 hypothetical protein THRCLA_00900 [Thraustotheca clavata][hypothetical protein THRCLA_00900 [Thraustotheca clavata]]	specific	270901	1159	1412	1.49951e-74	247.836	cd13999	STKc_MAP3K-like	-	cl21453
Q#20 - >OQS07091.1 hypothetical protein THRCLA_00900 [Thraustotheca clavata][hypothetical protein THRCLA_00900 [Thraustotheca clavata]]	specific	225035	35	454	8.43468e-27	114.833	COG2124	CypX	-	cl12078
Q#21 - >XP_008878127.1 hypothetical protein H310_12720 [Aphanomyces invadans] >ETV93292.1 hypothetical protein H310_12720 [Aphanomyces invadans][hypothetical protein H310_12720 [Aphanomyces invadans] ]	specific	225035	24	445	2.00659e-26	112.907	COG2124	CypX	-	cl12078
Q#21 - >XP_008878127.1 hypothetical protein H310_12720 [Aphanomyces invadans] >ETV93292.1 hypothetical protein H310_12720 [Aphanomyces invadans][hypothetical protein H310_12720 [Aphanomyces invadans] ]	superfamily	332538	700	839	2.22821e-06	51.4556	cl27717	Lipoxygenase superfamily	NC	-
Q#22 - >XP_012203942.1 hypothetical protein SPRG_09114 [Saprolegnia parasitica CBS 223.65] >KDO25284.1 hypothetical protein SPRG_09114 [Saprolegnia parasitica CBS 223.65][hypothetical protein SPRG_09114 [Saprolegnia parasitica CBS 223.65] ]	specific	225035	35	443	5.95254e-25	108.285	COG2124	CypX	-	cl12078
Q#22 - >XP_012203942.1 hypothetical protein SPRG_09114 [Saprolegnia parasitica CBS 223.65] >KDO25284.1 hypothetical protein SPRG_09114 [Saprolegnia parasitica CBS 223.65][hypothetical protein SPRG_09114 [Saprolegnia parasitica CBS 223.65] ]	superfamily	332538	666	800	9.26595e-05	46.2131	cl27717	Lipoxygenase superfamily	NC	-
Q#23 - >XP_009834503.1 hypothetical protein H257_09836 [Aphanomyces astaci] >ETV75861.1 hypothetical protein H257_09836 [Aphanomyces astaci][hypothetical protein H257_09836 [Aphanomyces astaci] ]	superfamily	325183	247	428	3.9641e-19	91.1858	cl12078	p450 superfamily	N	-
Q#23 - >XP_009834503.1 hypothetical protein H257_09836 [Aphanomyces astaci] >ETV75861.1 hypothetical protein H257_09836 [Aphanomyces astaci][hypothetical protein H257_09836 [Aphanomyces astaci] ]	superfamily	332538	642	832	8.55274e-07	52.9964	cl27717	Lipoxygenase superfamily	NC	-
Q#24 - >OQS07119.1 hypothetical protein THRCLA_00866, partial [Thraustotheca clavata][hypothetical protein THRCLA_00866, partial [Thraustotheca clavata]]	superfamily	325183	13	136	2.95954e-09	59.7497	cl12078	p450 superfamily	N	-
Q#24 - >OQS07119.1 hypothetical protein THRCLA_00866, partial [Thraustotheca clavata][hypothetical protein THRCLA_00866, partial [Thraustotheca clavata]]	superfamily	332538	466	640	5.68611e-06	49.5469	cl27717	Lipoxygenase superfamily	N	-
Q#25 - >XP_012203940.1 hypothetical protein SPRG_09111 [Saprolegnia parasitica CBS 223.65] >KDO25281.1 hypothetical protein SPRG_09111 [Saprolegnia parasitica CBS 223.65][hypothetical protein SPRG_09111 [Saprolegnia parasitica CBS 223.65] ]	superfamily	325183	72	427	4.0493e-11	65.9129	cl12078	p450 superfamily	-	-
Q#25 - >XP_012203940.1 hypothetical protein SPRG_09111 [Saprolegnia parasitica CBS 223.65] >KDO25281.1 hypothetical protein SPRG_09111 [Saprolegnia parasitica CBS 223.65][hypothetical protein SPRG_09111 [Saprolegnia parasitica CBS 223.65] ]	superfamily	332538	746	885	3.12308e-07	54.5372	cl27717	Lipoxygenase superfamily	NC	-
Q#26 - >OQR89159.1 hypothetical protein THRCLA_09892 [Thraustotheca clavata][hypothetical protein THRCLA_09892 [Thraustotheca clavata]]	superfamily	332538	200	410	2.83644e-08	56.4631	cl27717	Lipoxygenase superfamily	NC	-
Q#27 - >XP_008618618.1 hypothetical protein SDRG_14277 [Saprolegnia diclina VS20] >EQC28005.1 hypothetical protein SDRG_14277 [Saprolegnia diclina VS20][hypothetical protein SDRG_14277 [Saprolegnia diclina VS20] ]	specific	225035	35	457	2.04571e-28	118.3	COG2124	CypX	-	cl12078
Q#28 - >OQS03667.1 hypothetical protein THRCLA_04011, partial [Thraustotheca clavata][hypothetical protein THRCLA_04011, partial [Thraustotheca clavata]]	superfamily	332538	170	380	0.00405873	39.8996	cl27717	Lipoxygenase superfamily	NC	-
Q#29 - >XP_009837624.1 hypothetical protein H257_12194 [Aphanomyces astaci] >ETV72838.1 hypothetical protein H257_12194 [Aphanomyces astaci][hypothetical protein H257_12194 [Aphanomyces astaci] ]	superfamily	332538	155	394	1.47996e-08	57.2335	cl27717	Lipoxygenase superfamily	N	-
Q#31 - >XP_008616637.1 hypothetical protein SDRG_12344 [Saprolegnia diclina VS20] >EQC29798.1 hypothetical protein SDRG_12344 [Saprolegnia diclina VS20][hypothetical protein SDRG_12344 [Saprolegnia diclina VS20] ]	superfamily	332538	60	199	7.33381e-08	53.7668	cl27717	Lipoxygenase superfamily	NC	-
Q#33 - >XP_008618616.1 hypothetical protein SDRG_14275 [Saprolegnia diclina VS20] >EQC28003.1 hypothetical protein SDRG_14275 [Saprolegnia diclina VS20][hypothetical protein SDRG_14275 [Saprolegnia diclina VS20] ]	superfamily	332538	60	199	6.01059e-07	49.1444	cl27717	Lipoxygenase superfamily	NC	-
Q#34 - >OQS07093.1 hypothetical protein THRCLA_00897 [Thraustotheca clavata][hypothetical protein THRCLA_00897 [Thraustotheca clavata]]	specific	225035	83	443	5.75065e-20	91.3361	COG2124	CypX	-	cl12078
Q#36 - >OQS07088.1 hypothetical protein THRCLA_00902, partial [Thraustotheca clavata][hypothetical protein THRCLA_00902, partial [Thraustotheca clavata]]	superfamily	325183	27	310	0.000356762	41.6454	cl12078	p450 superfamily	C	-
Q#37 - >OQR86011.1 hypothetical protein THRCLA_10587 [Thraustotheca clavata][hypothetical protein THRCLA_10587 [Thraustotheca clavata]]	superfamily	332538	48	88	0.000179214	40.1402	cl27717	Lipoxygenase superfamily	NC	-
Q#38 - >OLP88233.1 Linoleate 13S-lipoxygenase 3-1, chloroplastic [Symbiodinium microadriaticum][Linoleate 13S-lipoxygenase 3-1, chloroplastic [Symbiodinium microadriaticum]]	superfamily	332538	504	715	1.6658e-09	61.4881	cl27717	Lipoxygenase superfamily	N	-
Q#39 - >OQR84830.1 cytochrome P450 [Achlya hypogyna][cytochrome P450 [Achlya hypogyna]]	specific	225035	48	411	9.01167e-25	105.588	COG2124	CypX	-	cl12078
Q#40 - >XP_005764583.1 hypothetical protein EMIHUDRAFT_452272 [Emiliania huxleyi CCMP1516] >EOD12154.1 hypothetical protein EMIHUDRAFT_452272 [Emiliania huxleyi CCMP1516][hypothetical protein EMIHUDRAFT_452272 [Emiliania huxleyi CCMP1516] ]	superfamily	332538	332	523	1.29662e-08	59.1769	cl27717	Lipoxygenase superfamily	N	-
Q#42 - >XP_005764986.1 hypothetical protein EMIHUDRAFT_247361 [Emiliania huxleyi CCMP1516] >XP_005769232.1 hypothetical protein EMIHUDRAFT_102763 [Emiliania huxleyi CCMP1516] >EOD12557.1 hypothetical protein EMIHUDRAFT_247361 [Emiliania huxleyi CCMP1516] >EOD16803.1 hypothetical protein EMIHUDRAFT_102763 [Emiliania huxleyi CCMP1516][hypothetical protein EMIHUDRAFT_247361 [Emiliania huxleyi CCMP15…	superfamily	332538	330	496	5.69987e-06	49.2947	cl27717	Lipoxygenase superfamily	NC	-
Q#44 - >OLP89008.1 Dynein heavy chain 5, axonemal [Symbiodinium microadriaticum][Dynein heavy chain 5, axonemal [Symbiodinium microadriaticum]]	superfamily	324178	693	1160	1.658e-105	342.622	cl07893	AmyAc_family superfamily	-	-
Q#44 - >OLP89008.1 Dynein heavy chain 5, axonemal [Symbiodinium microadriaticum][Dynein heavy chain 5, axonemal [Symbiodinium microadriaticum]]	superfamily	328724	1513	1648	3.61937e-39	147.782	cl21455	P-loop_NTPase superfamily	C	-
Q#44 - >OLP89008.1 Dynein heavy chain 5, axonemal [Symbiodinium microadriaticum][Dynein heavy chain 5, axonemal [Symbiodinium microadriaticum]]	superfamily	320982	1670	2072	1.76546e-34	138.208	cl00456	SLC5-6-like_sbd superfamily	-	-
Q#44 - >OLP89008.1 Dynein heavy chain 5, axonemal [Symbiodinium microadriaticum][Dynein heavy chain 5, axonemal [Symbiodinium microadriaticum]]	superfamily	330758	1316	1640	6.25657e-18	91.2024	cl25937	MT superfamily	NC	-
Q#44 - >OLP89008.1 Dynein heavy chain 5, axonemal [Symbiodinium microadriaticum][Dynein heavy chain 5, axonemal [Symbiodinium microadriaticum]]	superfamily	332538	240	522	2.37256e-07	56.0953	cl27717	Lipoxygenase superfamily	N	-
Q#45 - >OLP94731.1 Exoglucanase-6A [Symbiodinium microadriaticum][Exoglucanase-6A [Symbiodinium microadriaticum]]	specific	197593	609	638	1.20068e-11	59.6309	smart00236	fCBD	-	cl02521
Q#45 - >OLP94731.1 Exoglucanase-6A [Symbiodinium microadriaticum][Exoglucanase-6A [Symbiodinium microadriaticum]]	superfamily	332538	304	480	1.588e-05	48.7765	cl27717	Lipoxygenase superfamily	NC	-
Q#47 - >XP_005786468.1 hypothetical protein EMIHUDRAFT_228891 [Emiliania huxleyi CCMP1516] >EOD34039.1 hypothetical protein EMIHUDRAFT_228891 [Emiliania huxleyi CCMP1516][hypothetical protein EMIHUDRAFT_228891 [Emiliania huxleyi CCMP1516] ]	superfamily	325183	106	367	4.41764e-10	63.2165	cl12078	p450 superfamily	-	-
Q#47 - >XP_005786468.1 hypothetical protein EMIHUDRAFT_228891 [Emiliania huxleyi CCMP1516] >EOD34039.1 hypothetical protein EMIHUDRAFT_228891 [Emiliania huxleyi CCMP1516][hypothetical protein EMIHUDRAFT_228891 [Emiliania huxleyi CCMP1516] ]	superfamily	332538	848	1090	7.95585e-07	53.3816	cl27717	Lipoxygenase superfamily	N	-
Q#48 - >XP_005778763.1 hypothetical protein EMIHUDRAFT_205326 [Emiliania huxleyi CCMP1516] >EOD26334.1 hypothetical protein EMIHUDRAFT_205326 [Emiliania huxleyi CCMP1516][hypothetical protein EMIHUDRAFT_205326 [Emiliania huxleyi CCMP1516] ]	superfamily	325183	121	382	7.35976e-10	62.4461	cl12078	p450 superfamily	-	-
Q#48 - >XP_005778763.1 hypothetical protein EMIHUDRAFT_205326 [Emiliania huxleyi CCMP1516] >EOD26334.1 hypothetical protein EMIHUDRAFT_205326 [Emiliania huxleyi CCMP1516][hypothetical protein EMIHUDRAFT_205326 [Emiliania huxleyi CCMP1516] ]	superfamily	332538	867	1109	8.24728e-07	53.3816	cl27717	Lipoxygenase superfamily	N	-
Q#50 - >XP_005777946.1 hypothetical protein EMIHUDRAFT_115477 [Emiliania huxleyi CCMP1516] >EOD25517.1 hypothetical protein EMIHUDRAFT_115477 [Emiliania huxleyi CCMP1516][hypothetical protein EMIHUDRAFT_115477 [Emiliania huxleyi CCMP1516] ]	superfamily	332538	234	436	5.3641e-05	46.0628	cl27717	Lipoxygenase superfamily	NC	-
Q#51 - >OLQ08906.1 hypothetical protein AK812_SmicGene7581 [Symbiodinium microadriaticum][hypothetical protein AK812_SmicGene7581 [Symbiodinium microadriaticum]]	superfamily	325183	491	630	6.6152e-12	68.9945	cl12078	p450 superfamily	N	-
Q#53 - >XP_005767034.1 hypothetical protein EMIHUDRAFT_432530 [Emiliania huxleyi CCMP1516] >XP_005769755.1 hypothetical protein EMIHUDRAFT_436360 [Emiliania huxleyi CCMP1516] >EOD14605.1 hypothetical protein EMIHUDRAFT_432530 [Emiliania huxleyi CCMP1516] >EOD17326.1 hypothetical protein EMIHUDRAFT_436360 [Emiliania huxleyi CCMP1516][hypothetical protein EMIHUDRAFT_432530 [Emiliania huxleyi CCMP15…	superfamily	332538	359	439	0.00506656	40.2848	cl27717	Lipoxygenase superfamily	NC	-
Q#54 - >OLQ11697.1 Arachidonate 15-lipoxygenase B [Symbiodinium microadriaticum][Arachidonate 15-lipoxygenase B [Symbiodinium microadriaticum]]	superfamily	332538	310	489	2.34464e-10	63.4141	cl27717	Lipoxygenase superfamily	N	-
Q#55 - >XP_012212775.1 hypothetical protein SPRG_17966, partial [Saprolegnia parasitica CBS 223.65] >KDO16518.1 hypothetical protein SPRG_17966, partial [Saprolegnia parasitica CBS 223.65][hypothetical protein SPRG_17966, partial [Saprolegnia parasitica CBS 223.65] ]	superfamily	325183	35	190	2.52108e-07	49.3494	cl12078	p450 superfamily	C	-
Q#56 - >OQR86014.1 hypothetical protein THRCLA_10586, partial [Thraustotheca clavata][hypothetical protein THRCLA_10586, partial [Thraustotheca clavata]]	superfamily	325183	16	188	0.00202897	37.7934	cl12078	p450 superfamily	C	-
Q#57 - >OEU18547.1 Lipoxygenase [Fragilariopsis cylindrus CCMP1102][Lipoxygenase [Fragilariopsis cylindrus CCMP1102]]	superfamily	332538	389	555	0.000136057	45.3098	cl27717	Lipoxygenase superfamily	NC	-
Q#61 - >XP_005760157.1 hypothetical protein EMIHUDRAFT_218273 [Emiliania huxleyi CCMP1516] >EOD07728.1 hypothetical protein EMIHUDRAFT_218273 [Emiliania huxleyi CCMP1516][hypothetical protein EMIHUDRAFT_218273 [Emiliania huxleyi CCMP1516] ]	superfamily	332538	35	78	0.000710298	40.4351	cl27717	Lipoxygenase superfamily	NC	-
Q#62 - >WP_012412744.1 lipoxygenase-like protein [Nostoc punctiforme] >ACC84808.1 Lipoxygenase-like protein [Nostoc punctiforme PCC 73102][lipoxygenase-like protein [Nostoc punctiforme] ]	superfamily	332538	80	621	1.73338e-59	210.784	cl27717	Lipoxygenase superfamily	-	-
Q#63 - >SET07842.1 arachidonate 15-lipoxygenase [Nitrosomonas marina][arachidonate 15-lipoxygenase [Nitrosomonas marina]]	superfamily	332538	114	537	8.38932e-55	196.146	cl27717	Lipoxygenase superfamily	N	-
Q#64 - >WP_090657910.1 lipoxygenase [Nitrosomonas marina][lipoxygenase [Nitrosomonas marina]]	superfamily	332538	115	538	7.98191e-55	196.146	cl27717	Lipoxygenase superfamily	N	-
Q#65 - >WP_090627149.1 lipoxygenase [Nitrosomonas marina][lipoxygenase [Nitrosomonas marina]]	superfamily	332538	115	538	6.35309e-54	193.45	cl27717	Lipoxygenase superfamily	N	-
Q#66 - >SEM72105.1 arachidonate 15-lipoxygenase [Nitrosomonas marina][arachidonate 15-lipoxygenase [Nitrosomonas marina]]	superfamily	332538	114	537	6.88184e-54	193.45	cl27717	Lipoxygenase superfamily	N	-
Q#67 - >KXK44538.1 lipoxygenase, partial [Nitrosomonas europaea][lipoxygenase, partial [Nitrosomonas europaea]]	superfamily	332538	18	438	6.73475e-57	199.228	cl27717	Lipoxygenase superfamily	N	-
Q#68 - >WP_090284781.1 lipoxygenase [Nitrosomonas mobilis] >SCZ84917.1 Lipoxygenase [Nitrosomonas mobilis][lipoxygenase [Nitrosomonas mobilis] ]	superfamily	332538	114	534	4.01515e-61	213.48	cl27717	Lipoxygenase superfamily	N	-
Q#69 - >WP_074744109.1 lipoxygenase [Nitrosospira multiformis] >SEN00029.1 arachidonate 15-lipoxygenase [Nitrosospira multiformis][lipoxygenase [Nitrosospira multiformis] ]	superfamily	332538	113	538	2.64747e-58	205.776	cl27717	Lipoxygenase superfamily	N	-
Q#70 - >WP_086689771.1 lipoxygenase [Nostoc sp. T09] >OUL24997.1 lipoxygenase [Nostoc sp. T09][lipoxygenase [Nostoc sp. T09] ]	superfamily	332538	143	610	7.63337e-56	200.768	cl27717	Lipoxygenase superfamily	-	-
Q#71 - >KYG03989.1 hypothetical protein BE21_49130 [Sorangium cellulosum][hypothetical protein BE21_49130 [Sorangium cellulosum]]	superfamily	332538	206	431	1.90958e-05	47.2184	cl27717	Lipoxygenase superfamily	N	-
Q#72 - >SDW44334.1 arachidonate 15-lipoxygenase [Nitrosomonas europaea] >SET05709.1 arachidonate 15-lipoxygenase [Nitrosomonas europaea] >SJZ56865.1 arachidonate 15-lipoxygenase [Nitrosomonas europaea][arachidonate 15-lipoxygenase [Nitrosomonas europaea] ]	superfamily	332538	114	534	2.31862e-56	200.383	cl27717	Lipoxygenase superfamily	N	-
Q#73 - >WP_020736753.1 hypothetical protein [Sorangium cellulosum] >AGP37303.1 hypothetical protein SCE1572_24150 [Sorangium cellulosum So0157-2][hypothetical protein [Sorangium cellulosum] ]	superfamily	332538	206	396	2.64661e-05	46.8332	cl27717	Lipoxygenase superfamily	NC	-
Q#74 - >WP_011111825.1 lipoxygenase [Nitrosomonas europaea] >CAD85150.1 Lipoxygenase [Nitrosomonas europaea ATCC 19718][lipoxygenase [Nitrosomonas europaea] ]	superfamily	332538	124	544	3.38491e-56	199.998	cl27717	Lipoxygenase superfamily	N	-
Q#75 - >WP_074665010.1 lipoxygenase [Nitrosomonas communis] >SDW12399.1 arachidonate 15-lipoxygenase [Nitrosomonas communis][lipoxygenase [Nitrosomonas communis] ]	superfamily	332538	113	533	5.84693e-53	190.753	cl27717	Lipoxygenase superfamily	N	-
Q#76 - >WP_019493350.1 hypothetical protein [Calothrix sp. PCC 7103][hypothetical protein [Calothrix sp. PCC 7103]]	superfamily	332538	173	608	2.77127e-56	201.924	cl27717	Lipoxygenase superfamily	N	-
Q#77 - >WP_002793167.1 AraC family transcriptional regulator [Microcystis aeruginosa] >CCI23779.1 Arachidonate 15-lipoxygenase [Microcystis aeruginosa PCC 9808][AraC family transcriptional regulator [Microcystis aeruginosa] ]	superfamily	332538	90	541	4.01286e-67	229.273	cl27717	Lipoxygenase superfamily	N	-
Q#78 - >WP_074705411.1 lipoxygenase [Nitrosospira multiformis] >SES97472.1 arachidonate 15-lipoxygenase [Nitrosospira multiformis][lipoxygenase [Nitrosospira multiformis] ]	superfamily	332538	113	538	1.07918e-57	203.85	cl27717	Lipoxygenase superfamily	N	-
Q#79 - >WP_090880239.1 lipoxygenase [Nitrosovibrio sp. Nv6] >SEP02354.1 arachidonate 15-lipoxygenase [Nitrosovibrio sp. Nv6][lipoxygenase [Nitrosovibrio sp. Nv6] ]	superfamily	332538	114	534	4.77704e-65	223.88	cl27717	Lipoxygenase superfamily	N	-
Q#80 - >WP_046850782.1 lipoxygenase [Nitrosomonas communis] >AKH38746.1 lipoxygenase [Nitrosomonas communis][lipoxygenase [Nitrosomonas communis] ]	superfamily	332538	113	533	2.15262e-54	194.99	cl27717	Lipoxygenase superfamily	N	-
Q#82 - >WP_074972357.1 lipoxygenase [Nitrosospira multiformis] >SFU33286.1 arachidonate 15-lipoxygenase [Nitrosospira multiformis][lipoxygenase [Nitrosospira multiformis] ]	superfamily	332538	113	538	1.47594e-59	208.858	cl27717	Lipoxygenase superfamily	N	-
Q#83 - >WP_086759256.1 lipoxygenase [Nostoc sp. 106C] >OUL32902.1 lipoxygenase [Nostoc sp. 106C][lipoxygenase [Nostoc sp. 106C] ]	superfamily	332538	80	610	1.1785e-60	213.865	cl27717	Lipoxygenase superfamily	-	-
Q#84 - >WP_086833637.1 lipoxygenase [Nostoc sp. RF31Y] >OUL28316.1 lipoxygenase [Nostoc sp. RF31Y][lipoxygenase [Nostoc sp. RF31Y] ]	superfamily	332538	80	610	1.47112e-60	213.48	cl27717	Lipoxygenase superfamily	-	-
Q#86 - >WP_011379894.1 lipoxygenase [Nitrosospira multiformis] >ABB73840.1 Arachidonate 15-lipoxygenase [Nitrosospira multiformis ATCC 25196] >SEF43180.1 arachidonate 15-lipoxygenase [Nitrosospira multiformis ATCC 25196][lipoxygenase [Nitrosospira multiformis] ]	superfamily	332538	113	537	6.85758e-55	196.146	cl27717	Lipoxygenase superfamily	N	-
Q#87 - >WP_002800102.1 AraC family transcriptional regulator [Microcystis aeruginosa] >CCI34904.1 Arachidonate 15-lipoxygenase [Microcystis aeruginosa PCC 9701][AraC family transcriptional regulator [Microcystis aeruginosa] ]	superfamily	332538	81	541	2.55198e-67	230.044	cl27717	Lipoxygenase superfamily	N	-
Q#88 - >WP_074771801.1 lipoxygenase [Nitrosospira multiformis] >SDZ73059.1 arachidonate 15-lipoxygenase [Nitrosospira multiformis][lipoxygenase [Nitrosospira multiformis] ]	superfamily	332538	113	537	1.3704e-54	195.376	cl27717	Lipoxygenase superfamily	N	-
Q#89 - >AAC47283.1 8(R)-lipoxygenase [Plexaura homomalla][8(R)-lipoxygenase [Plexaura homomalla]]	superfamily	332538	183	632	2.76676e-35	143.536	cl27717	Lipoxygenase superfamily	N	-
Q#90 - >WP_073617064.1 lipoxygenase [Calothrix sp. HK-06] >OKH55827.1 lipoxygenase [Calothrix sp. HK-06][lipoxygenase [Calothrix sp. HK-06] ]	superfamily	332538	173	608	2.91678e-50	184.975	cl27717	Lipoxygenase superfamily	N	-
Q#91 - >XP_014462395.1 PREDICTED: hydroperoxide isomerase ALOXE3 [Alligator mississippiensis] >KYO17242.1 arachidonate 5-lipoxygenase [Alligator mississippiensis][PREDICTED: hydroperoxide isomerase ALOXE3 [Alligator mississippiensis] ]	superfamily	332538	171	656	1.11901e-77	260.86	cl27717	Lipoxygenase superfamily	-	-
Q#91 - >XP_014462395.1 PREDICTED: hydroperoxide isomerase ALOXE3 [Alligator mississippiensis] >KYO17242.1 arachidonate 5-lipoxygenase [Alligator mississippiensis][PREDICTED: hydroperoxide isomerase ALOXE3 [Alligator mississippiensis] ]	superfamily	320707	2	109	8.92215e-41	143.988	cl00011	PLAT superfamily	-	-
Q#92 - >XP_020634524.1 hydroperoxide isomerase ALOXE3-like, partial [Pogona vitticeps][hydroperoxide isomerase ALOXE3-like, partial [Pogona vitticeps]]	superfamily	332538	6	429	6.93872e-74	244.296	cl27717	Lipoxygenase superfamily	N	-
Q#93 - >WP_007191202.1 arachidonate 15-lipoxygenase [Thiocapsa marina] >EGV20546.1 Arachidonate 15-lipoxygenase [Thiocapsa marina 5811][arachidonate 15-lipoxygenase [Thiocapsa marina] ]	superfamily	324380	30	331	1.31259e-72	242.715	cl09506	catalase_like superfamily	-	-
Q#93 - >WP_007191202.1 arachidonate 15-lipoxygenase [Thiocapsa marina] >EGV20546.1 Arachidonate 15-lipoxygenase [Thiocapsa marina 5811][arachidonate 15-lipoxygenase [Thiocapsa marina] ]	superfamily	332538	511	953	7.77302e-60	216.947	cl27717	Lipoxygenase superfamily	N	-
Q#94 - >WP_063872765.1 lipoxygenase [Nodularia spumigena] >KZL49826.1 lipoxygenase [Nodularia spumigena CENA596][lipoxygenase [Nodularia spumigena] ]	superfamily	332538	88	609	9.2591e-61	214.25	cl27717	Lipoxygenase superfamily	-	-
Q#95 - >XP_015272375.1 PREDICTED: arachidonate 15-lipoxygenase B-like [Gekko japonicus][PREDICTED: arachidonate 15-lipoxygenase B-like [Gekko japonicus]]	superfamily	332538	205	648	1.70899e-81	271.26	cl27717	Lipoxygenase superfamily	N	-
Q#95 - >XP_015272375.1 PREDICTED: arachidonate 15-lipoxygenase B-like [Gekko japonicus][PREDICTED: arachidonate 15-lipoxygenase B-like [Gekko japonicus]]	superfamily	320707	2	115	3.95205e-41	145.144	cl00011	PLAT superfamily	-	-
Q#96 - >WP_002758835.1 AraC family transcriptional regulator [Microcystis aeruginosa] >CCH96625.1 Arachidonate 15-lipoxygenase [Microcystis aeruginosa PCC 9717][AraC family transcriptional regulator [Microcystis aeruginosa] ]	superfamily	332538	91	530	1.6808e-66	227.732	cl27717	Lipoxygenase superfamily	N	-
Q#98 - >CBN79157.1 Lipoxygenase [Ectocarpus siliculosus][Lipoxygenase [Ectocarpus siliculosus]]	superfamily	332538	184	652	8.54026e-43	165.625	cl27717	Lipoxygenase superfamily	N	-
Q#99 - >WP_090574292.1 lipoxygenase [Nitrosomonas sp. Nm58] >SDY02899.1 arachidonate 15-lipoxygenase [Nitrosomonas sp. Nm58][lipoxygenase [Nitrosomonas sp. Nm58] ]	superfamily	332538	113	537	5.79923e-59	207.317	cl27717	Lipoxygenase superfamily	N	-
Q#100 - >XP_005411849.1 PREDICTED: arachidonate 5-lipoxygenase isoform X1 [Chinchilla lanigera][PREDICTED: arachidonate 5-lipoxygenase isoform X1 [Chinchilla lanigera]]	superfamily	332538	227	665	6.3575e-76	256.622	cl27717	Lipoxygenase superfamily	N	-
Q#100 - >XP_005411849.1 PREDICTED: arachidonate 5-lipoxygenase isoform X1 [Chinchilla lanigera][PREDICTED: arachidonate 5-lipoxygenase isoform X1 [Chinchilla lanigera]]	specific	238851	2	115	2.65854e-61	199.842	cd01753	PLAT_LOX	-	cl00011

## Sheet: CYP5619D2 hits
#Batch CD-search tool	NIH/NLM/NCBI
#cdsid	QM3-qcdsearch-1444E3DF242DA3D6-1568E201C785D27
#datatype	hitsConcise Results
#status	0
#Start time	2017-08-11T14:03:48	Run time	0:00:03:58
#status	success
Query	Hit type	PSSM-ID	From	To	E-Value	Bitscore	Accession	Short name	Incomplete	Superfamily
Q#1 - >XP_008618620.1 hypothetical protein SDRG_14279 [Saprolegnia diclina VS20] >EQC28007.1 hypothetical protein SDRG_14279 [Saprolegnia diclina VS20][hypothetical protein SDRG_14279 [Saprolegnia diclina VS20] ]	superfamily	325183	32	370	2.93885e-11	66.2981	cl12078	p450 superfamily	-	-
Q#1 - >XP_008618620.1 hypothetical protein SDRG_14279 [Saprolegnia diclina VS20] >EQC28007.1 hypothetical protein SDRG_14279 [Saprolegnia diclina VS20][hypothetical protein SDRG_14279 [Saprolegnia diclina VS20] ]	superfamily	332538	672	829	2.35432e-06	51.4556	cl27717	Lipoxygenase superfamily	NC	-
Q#2 - >XP_012194083.1 hypothetical protein SPRG_18867 [Saprolegnia parasitica CBS 223.65] >KDO35719.1 hypothetical protein SPRG_18867 [Saprolegnia parasitica CBS 223.65][hypothetical protein SPRG_18867 [Saprolegnia parasitica CBS 223.65] ]	superfamily	325183	42	377	6.35239e-12	68.6093	cl12078	p450 superfamily	-	-
Q#2 - >XP_012194083.1 hypothetical protein SPRG_18867 [Saprolegnia parasitica CBS 223.65] >KDO35719.1 hypothetical protein SPRG_18867 [Saprolegnia parasitica CBS 223.65][hypothetical protein SPRG_18867 [Saprolegnia parasitica CBS 223.65] ]	superfamily	332538	710	833	2.35808e-07	54.6875	cl27717	Lipoxygenase superfamily	NC	-
Q#3 - >XP_008607177.1 hypothetical protein SDRG_03324 [Saprolegnia diclina VS20] >EQC39116.1 hypothetical protein SDRG_03324 [Saprolegnia diclina VS20][hypothetical protein SDRG_03324 [Saprolegnia diclina VS20] ]	superfamily	325183	44	371	6.02433e-12	68.6093	cl12078	p450 superfamily	-	-
Q#3 - >XP_008607177.1 hypothetical protein SDRG_03324 [Saprolegnia diclina VS20] >EQC39116.1 hypothetical protein SDRG_03324 [Saprolegnia diclina VS20][hypothetical protein SDRG_03324 [Saprolegnia diclina VS20] ]	superfamily	332538	693	832	1.10905e-06	52.6112	cl27717	Lipoxygenase superfamily	NC	-
Q#3 - >XP_008607177.1 hypothetical protein SDRG_03324 [Saprolegnia diclina VS20] >EQC39116.1 hypothetical protein SDRG_03324 [Saprolegnia diclina VS20][hypothetical protein SDRG_03324 [Saprolegnia diclina VS20] ]	superfamily	325183	293	451	1.5853e-06	51.5102	cl12078	p450 superfamily	N	-
Q#4 - >AIG56338.1 secreted protein [Achlya hypogyna] >OQR84811.1 hypothetical protein ACHHYP_12772 [Achlya hypogyna][secreted protein [Achlya hypogyna] ]	superfamily	325183	19	403	3.22485e-11	66.2981	cl12078	p450 superfamily	-	-
Q#4 - >AIG56338.1 secreted protein [Achlya hypogyna] >OQR84811.1 hypothetical protein ACHHYP_12772 [Achlya hypogyna][secreted protein [Achlya hypogyna] ]	superfamily	332538	687	826	8.57968e-08	56.0779	cl27717	Lipoxygenase superfamily	NC	-
Q#5 - >AIG56100.1 secreted protein [Achlya hypogyna] >OQR88197.1 hypothetical protein ACHHYP_07150 [Achlya hypogyna][secreted protein [Achlya hypogyna] ]	specific	225035	1	368	1.78501e-19	91.7213	COG2124	CypX	-	cl12078
Q#5 - >AIG56100.1 secreted protein [Achlya hypogyna] >OQR88197.1 hypothetical protein ACHHYP_07150 [Achlya hypogyna][secreted protein [Achlya hypogyna] ]	superfamily	332538	681	820	2.69108e-08	57.6187	cl27717	Lipoxygenase superfamily	NC	-
Q#5 - >AIG56100.1 secreted protein [Achlya hypogyna] >OQR88197.1 hypothetical protein ACHHYP_07150 [Achlya hypogyna][secreted protein [Achlya hypogyna] ]	superfamily	325183	314	430	0.000447589	43.7707	cl12078	p450 superfamily	N	-
Q#6 - >AIG56283.1 secreted protein [Achlya hypogyna] >OQR86005.1 hypothetical protein ACHHYP_11097 [Achlya hypogyna][secreted protein [Achlya hypogyna] ]	specific	225035	1	368	1.48803e-17	85.9433	COG2124	CypX	-	cl12078
Q#6 - >AIG56283.1 secreted protein [Achlya hypogyna] >OQR86005.1 hypothetical protein ACHHYP_11097 [Achlya hypogyna][secreted protein [Achlya hypogyna] ]	superfamily	332538	681	820	4.75895e-08	56.8483	cl27717	Lipoxygenase superfamily	NC	-
Q#6 - >AIG56283.1 secreted protein [Achlya hypogyna] >OQR86005.1 hypothetical protein ACHHYP_11097 [Achlya hypogyna][secreted protein [Achlya hypogyna] ]	superfamily	325183	314	430	0.00018593	44.9263	cl12078	p450 superfamily	N	-
Q#7 - >XP_012203945.1 hypothetical protein SPRG_09117 [Saprolegnia parasitica CBS 223.65] >KDO25287.1 hypothetical protein SPRG_09117 [Saprolegnia parasitica CBS 223.65][hypothetical protein SPRG_09117 [Saprolegnia parasitica CBS 223.65] ]	specific	225035	15	434	1.05871e-19	92.4917	COG2124	CypX	-	cl12078
Q#7 - >XP_012203945.1 hypothetical protein SPRG_09117 [Saprolegnia parasitica CBS 223.65] >KDO25287.1 hypothetical protein SPRG_09117 [Saprolegnia parasitica CBS 223.65][hypothetical protein SPRG_09117 [Saprolegnia parasitica CBS 223.65] ]	superfamily	332538	693	836	1.03543e-07	55.6928	cl27717	Lipoxygenase superfamily	NC	-
Q#8 - >XP_008618621.1 hypothetical protein SDRG_14280 [Saprolegnia diclina VS20] >EQC28008.1 hypothetical protein SDRG_14280 [Saprolegnia diclina VS20][hypothetical protein SDRG_14280 [Saprolegnia diclina VS20] ]	specific	225035	15	432	2.72086e-22	100.581	COG2124	CypX	-	cl12078
Q#8 - >XP_008618621.1 hypothetical protein SDRG_14280 [Saprolegnia diclina VS20] >EQC28008.1 hypothetical protein SDRG_14280 [Saprolegnia diclina VS20][hypothetical protein SDRG_14280 [Saprolegnia diclina VS20] ]	superfamily	332538	691	834	9.89675e-08	56.0779	cl27717	Lipoxygenase superfamily	NC	-
Q#9 - >OQR84828.1 hypothetical protein ACHHYP_12770 [Achlya hypogyna][hypothetical protein ACHHYP_12770 [Achlya hypogyna]]	specific	225035	31	462	1.99019e-23	105.203	COG2124	CypX	-	cl12078
Q#9 - >OQR84828.1 hypothetical protein ACHHYP_12770 [Achlya hypogyna][hypothetical protein ACHHYP_12770 [Achlya hypogyna]]	superfamily	325183	1189	1397	1.67196e-12	71.9258	cl12078	p450 superfamily	N	-
Q#9 - >OQR84828.1 hypothetical protein ACHHYP_12770 [Achlya hypogyna][hypothetical protein ACHHYP_12770 [Achlya hypogyna]]	superfamily	332538	1659	1796	6.47495e-07	54.3023	cl27717	Lipoxygenase superfamily	NC	-
Q#9 - >OQR84828.1 hypothetical protein ACHHYP_12770 [Achlya hypogyna][hypothetical protein ACHHYP_12770 [Achlya hypogyna]]	superfamily	332538	796	836	0.00167022	43.1315	cl27717	Lipoxygenase superfamily	NC	-
Q#10 - >OQR84819.1 hypothetical protein ACHHYP_12774 [Achlya hypogyna][hypothetical protein ACHHYP_12774 [Achlya hypogyna]]	specific	225035	34	420	8.43738e-23	102.122	COG2124	CypX	-	cl12078
Q#10 - >OQR84819.1 hypothetical protein ACHHYP_12774 [Achlya hypogyna][hypothetical protein ACHHYP_12774 [Achlya hypogyna]]	superfamily	332538	704	878	9.97026e-08	55.8431	cl27717	Lipoxygenase superfamily	N	-
Q#11 - >OQR84821.1 hypothetical protein ACHHYP_12781 [Achlya hypogyna][hypothetical protein ACHHYP_12781 [Achlya hypogyna]]	specific	225035	84	428	7.86462e-26	110.981	COG2124	CypX	-	cl12078
Q#11 - >OQR84821.1 hypothetical protein ACHHYP_12781 [Achlya hypogyna][hypothetical protein ACHHYP_12781 [Achlya hypogyna]]	superfamily	332538	645	885	4.04431e-09	60.3151	cl27717	Lipoxygenase superfamily	N	-
Q#12 - >OQS03666.1 hypothetical protein THRCLA_04012 [Thraustotheca clavata][hypothetical protein THRCLA_04012 [Thraustotheca clavata]]	specific	225035	19	347	2.81461e-20	94.4177	COG2124	CypX	-	cl12078
Q#12 - >OQS03666.1 hypothetical protein THRCLA_04012 [Thraustotheca clavata][hypothetical protein THRCLA_04012 [Thraustotheca clavata]]	superfamily	332538	609	820	1.41338e-06	52.226	cl27717	Lipoxygenase superfamily	NC	-
Q#13 - >OQS07110.1 hypothetical protein THRCLA_00867 [Thraustotheca clavata][hypothetical protein THRCLA_00867 [Thraustotheca clavata]]	specific	225035	8	414	3.29112e-16	81.7061	COG2124	CypX	-	cl12078
Q#13 - >OQS07110.1 hypothetical protein THRCLA_00867 [Thraustotheca clavata][hypothetical protein THRCLA_00867 [Thraustotheca clavata]]	superfamily	332538	601	813	3.52063e-07	54.152	cl27717	Lipoxygenase superfamily	NC	-
Q#14 - >XP_008618614.1 hypothetical protein SDRG_14273 [Saprolegnia diclina VS20] >EQC28001.1 hypothetical protein SDRG_14273 [Saprolegnia diclina VS20][hypothetical protein SDRG_14273 [Saprolegnia diclina VS20] ]	specific	225035	87	435	6.05238e-24	105.588	COG2124	CypX	-	cl12078
Q#14 - >XP_008618614.1 hypothetical protein SDRG_14273 [Saprolegnia diclina VS20] >EQC28001.1 hypothetical protein SDRG_14273 [Saprolegnia diclina VS20][hypothetical protein SDRG_14273 [Saprolegnia diclina VS20] ]	superfamily	332538	710	850	1.78275e-08	58.5395	cl27717	Lipoxygenase superfamily	NC	-
Q#15 - >XP_008618622.1 hypothetical protein SDRG_14281 [Saprolegnia diclina VS20] >EQC28009.1 hypothetical protein SDRG_14281 [Saprolegnia diclina VS20][hypothetical protein SDRG_14281 [Saprolegnia diclina VS20] ]	specific	225035	30	373	3.82573e-20	94.0325	COG2124	CypX	-	cl12078
Q#15 - >XP_008618622.1 hypothetical protein SDRG_14281 [Saprolegnia diclina VS20] >EQC28009.1 hypothetical protein SDRG_14281 [Saprolegnia diclina VS20][hypothetical protein SDRG_14281 [Saprolegnia diclina VS20] ]	superfamily	332538	719	892	8.29025e-08	56.0779	cl27717	Lipoxygenase superfamily	N	-
Q#15 - >XP_008618622.1 hypothetical protein SDRG_14281 [Saprolegnia diclina VS20] >EQC28009.1 hypothetical protein SDRG_14281 [Saprolegnia diclina VS20][hypothetical protein SDRG_14281 [Saprolegnia diclina VS20] ]	superfamily	325183	297	453	0.00819297	39.6356	cl12078	p450 superfamily	N	-
Q#16 - >XP_012203946.1 hypothetical protein SPRG_09118 [Saprolegnia parasitica CBS 223.65] >KDO25288.1 hypothetical protein SPRG_09118 [Saprolegnia parasitica CBS 223.65][hypothetical protein SPRG_09118 [Saprolegnia parasitica CBS 223.65] ]	specific	225035	30	373	9.81241e-21	95.5733	COG2124	CypX	-	cl12078
Q#16 - >XP_012203946.1 hypothetical protein SPRG_09118 [Saprolegnia parasitica CBS 223.65] >KDO25288.1 hypothetical protein SPRG_09118 [Saprolegnia parasitica CBS 223.65][hypothetical protein SPRG_09118 [Saprolegnia parasitica CBS 223.65] ]	superfamily	332538	722	895	8.39347e-08	56.0779	cl27717	Lipoxygenase superfamily	N	-
Q#16 - >XP_012203946.1 hypothetical protein SPRG_09118 [Saprolegnia parasitica CBS 223.65] >KDO25288.1 hypothetical protein SPRG_09118 [Saprolegnia parasitica CBS 223.65][hypothetical protein SPRG_09118 [Saprolegnia parasitica CBS 223.65] ]	superfamily	325183	301	454	0.00214267	41.4742	cl12078	p450 superfamily	N	-
Q#17 - >XP_012203939.1 hypothetical protein SPRG_09110 [Saprolegnia parasitica CBS 223.65] >KDO25280.1 hypothetical protein SPRG_09110 [Saprolegnia parasitica CBS 223.65][hypothetical protein SPRG_09110 [Saprolegnia parasitica CBS 223.65] ]	specific	225035	87	435	1.54127e-22	101.351	COG2124	CypX	-	cl12078
Q#17 - >XP_012203939.1 hypothetical protein SPRG_09110 [Saprolegnia parasitica CBS 223.65] >KDO25280.1 hypothetical protein SPRG_09110 [Saprolegnia parasitica CBS 223.65][hypothetical protein SPRG_09110 [Saprolegnia parasitica CBS 223.65] ]	superfamily	332538	710	850	1.70102e-07	55.0727	cl27717	Lipoxygenase superfamily	NC	-
Q#18 - >OQR84833.1 hypothetical protein ACHHYP_12775 [Achlya hypogyna][hypothetical protein ACHHYP_12775 [Achlya hypogyna]]	specific	225035	70	427	1.08889e-17	87.4841	COG2124	CypX	-	cl12078
Q#18 - >OQR84833.1 hypothetical protein ACHHYP_12775 [Achlya hypogyna][hypothetical protein ACHHYP_12775 [Achlya hypogyna]]	superfamily	325183	1047	1462	1.36722e-10	65.5277	cl12078	p450 superfamily	-	-
Q#18 - >OQR84833.1 hypothetical protein ACHHYP_12775 [Achlya hypogyna][hypothetical protein ACHHYP_12775 [Achlya hypogyna]]	superfamily	332538	684	887	6.25421e-09	61.1029	cl27717	Lipoxygenase superfamily	N	-
Q#18 - >OQR84833.1 hypothetical protein ACHHYP_12775 [Achlya hypogyna][hypothetical protein ACHHYP_12775 [Achlya hypogyna]]	superfamily	332538	1719	1868	5.93559e-05	47.9888	cl27717	Lipoxygenase superfamily	N	-
Q#19 - >OQS07091.1 hypothetical protein THRCLA_00900 [Thraustotheca clavata][hypothetical protein THRCLA_00900 [Thraustotheca clavata]]	specific	270901	1159	1412	1.49951e-74	247.836	cd13999	STKc_MAP3K-like	-	cl21453
Q#19 - >OQS07091.1 hypothetical protein THRCLA_00900 [Thraustotheca clavata][hypothetical protein THRCLA_00900 [Thraustotheca clavata]]	specific	225035	35	454	8.43468e-27	114.833	COG2124	CypX	-	cl12078
Q#20 - >XP_008879406.1 hypothetical protein H310_13621 [Aphanomyces invadans] >ETV91982.1 hypothetical protein H310_13621 [Aphanomyces invadans][hypothetical protein H310_13621 [Aphanomyces invadans] ]	specific	225035	25	444	1.29143e-22	101.351	COG2124	CypX	-	cl12078
Q#20 - >XP_008879406.1 hypothetical protein H310_13621 [Aphanomyces invadans] >ETV91982.1 hypothetical protein H310_13621 [Aphanomyces invadans][hypothetical protein H310_13621 [Aphanomyces invadans] ]	superfamily	332538	708	850	9.87837e-10	62.6263	cl27717	Lipoxygenase superfamily	NC	-
Q#21 - >XP_008878127.1 hypothetical protein H310_12720 [Aphanomyces invadans] >ETV93292.1 hypothetical protein H310_12720 [Aphanomyces invadans][hypothetical protein H310_12720 [Aphanomyces invadans] ]	specific	225035	24	445	2.00659e-26	112.907	COG2124	CypX	-	cl12078
Q#21 - >XP_008878127.1 hypothetical protein H310_12720 [Aphanomyces invadans] >ETV93292.1 hypothetical protein H310_12720 [Aphanomyces invadans][hypothetical protein H310_12720 [Aphanomyces invadans] ]	superfamily	332538	700	839	2.22821e-06	51.4556	cl27717	Lipoxygenase superfamily	NC	-
Q#22 - >XP_012203942.1 hypothetical protein SPRG_09114 [Saprolegnia parasitica CBS 223.65] >KDO25284.1 hypothetical protein SPRG_09114 [Saprolegnia parasitica CBS 223.65][hypothetical protein SPRG_09114 [Saprolegnia parasitica CBS 223.65] ]	specific	225035	35	443	5.95254e-25	108.285	COG2124	CypX	-	cl12078
Q#22 - >XP_012203942.1 hypothetical protein SPRG_09114 [Saprolegnia parasitica CBS 223.65] >KDO25284.1 hypothetical protein SPRG_09114 [Saprolegnia parasitica CBS 223.65][hypothetical protein SPRG_09114 [Saprolegnia parasitica CBS 223.65] ]	superfamily	332538	666	800	9.26595e-05	46.2131	cl27717	Lipoxygenase superfamily	NC	-
Q#23 - >OQS07119.1 hypothetical protein THRCLA_00866, partial [Thraustotheca clavata][hypothetical protein THRCLA_00866, partial [Thraustotheca clavata]]	superfamily	325183	13	136	2.95954e-09	59.7497	cl12078	p450 superfamily	N	-
Q#23 - >OQS07119.1 hypothetical protein THRCLA_00866, partial [Thraustotheca clavata][hypothetical protein THRCLA_00866, partial [Thraustotheca clavata]]	superfamily	332538	466	640	5.68611e-06	49.5469	cl27717	Lipoxygenase superfamily	N	-
Q#24 - >XP_012203940.1 hypothetical protein SPRG_09111 [Saprolegnia parasitica CBS 223.65] >KDO25281.1 hypothetical protein SPRG_09111 [Saprolegnia parasitica CBS 223.65][hypothetical protein SPRG_09111 [Saprolegnia parasitica CBS 223.65] ]	superfamily	325183	72	427	4.0493e-11	65.9129	cl12078	p450 superfamily	-	-
Q#24 - >XP_012203940.1 hypothetical protein SPRG_09111 [Saprolegnia parasitica CBS 223.65] >KDO25281.1 hypothetical protein SPRG_09111 [Saprolegnia parasitica CBS 223.65][hypothetical protein SPRG_09111 [Saprolegnia parasitica CBS 223.65] ]	superfamily	332538	746	885	3.12308e-07	54.5372	cl27717	Lipoxygenase superfamily	NC	-
Q#25 - >XP_009834503.1 hypothetical protein H257_09836 [Aphanomyces astaci] >ETV75861.1 hypothetical protein H257_09836 [Aphanomyces astaci][hypothetical protein H257_09836 [Aphanomyces astaci] ]	superfamily	325183	247	428	3.9641e-19	91.1858	cl12078	p450 superfamily	N	-
Q#25 - >XP_009834503.1 hypothetical protein H257_09836 [Aphanomyces astaci] >ETV75861.1 hypothetical protein H257_09836 [Aphanomyces astaci][hypothetical protein H257_09836 [Aphanomyces astaci] ]	superfamily	332538	642	832	8.55274e-07	52.9964	cl27717	Lipoxygenase superfamily	NC	-
Q#27 - >OQR89159.1 hypothetical protein THRCLA_09892 [Thraustotheca clavata][hypothetical protein THRCLA_09892 [Thraustotheca clavata]]	superfamily	332538	200	410	2.83644e-08	56.4631	cl27717	Lipoxygenase superfamily	NC	-
Q#28 - >OQS03667.1 hypothetical protein THRCLA_04011, partial [Thraustotheca clavata][hypothetical protein THRCLA_04011, partial [Thraustotheca clavata]]	superfamily	332538	170	380	0.00405873	39.8996	cl27717	Lipoxygenase superfamily	NC	-
Q#29 - >XP_008618618.1 hypothetical protein SDRG_14277 [Saprolegnia diclina VS20] >EQC28005.1 hypothetical protein SDRG_14277 [Saprolegnia diclina VS20][hypothetical protein SDRG_14277 [Saprolegnia diclina VS20] ]	specific	225035	35	457	2.04571e-28	118.3	COG2124	CypX	-	cl12078
Q#30 - >XP_009837624.1 hypothetical protein H257_12194 [Aphanomyces astaci] >ETV72838.1 hypothetical protein H257_12194 [Aphanomyces astaci][hypothetical protein H257_12194 [Aphanomyces astaci] ]	superfamily	332538	155	394	1.47996e-08	57.2335	cl27717	Lipoxygenase superfamily	N	-
Q#31 - >XP_008616637.1 hypothetical protein SDRG_12344 [Saprolegnia diclina VS20] >EQC29798.1 hypothetical protein SDRG_12344 [Saprolegnia diclina VS20][hypothetical protein SDRG_12344 [Saprolegnia diclina VS20] ]	superfamily	332538	60	199	7.33381e-08	53.7668	cl27717	Lipoxygenase superfamily	NC	-
Q#33 - >XP_008618616.1 hypothetical protein SDRG_14275 [Saprolegnia diclina VS20] >EQC28003.1 hypothetical protein SDRG_14275 [Saprolegnia diclina VS20][hypothetical protein SDRG_14275 [Saprolegnia diclina VS20] ]	superfamily	332538	60	199	6.01059e-07	49.1444	cl27717	Lipoxygenase superfamily	NC	-
Q#34 - >OQS07093.1 hypothetical protein THRCLA_00897 [Thraustotheca clavata][hypothetical protein THRCLA_00897 [Thraustotheca clavata]]	specific	225035	83	443	5.75065e-20	91.3361	COG2124	CypX	-	cl12078
Q#35 - >OQS07088.1 hypothetical protein THRCLA_00902, partial [Thraustotheca clavata][hypothetical protein THRCLA_00902, partial [Thraustotheca clavata]]	superfamily	325183	27	310	0.000356762	41.6454	cl12078	p450 superfamily	C	-
Q#36 - >OQR84830.1 cytochrome P450 [Achlya hypogyna][cytochrome P450 [Achlya hypogyna]]	specific	225035	48	411	9.01167e-25	105.588	COG2124	CypX	-	cl12078
Q#38 - >OQR86011.1 hypothetical protein THRCLA_10587 [Thraustotheca clavata][hypothetical protein THRCLA_10587 [Thraustotheca clavata]]	superfamily	332538	48	88	0.000179214	40.1402	cl27717	Lipoxygenase superfamily	NC	-
Q#39 - >OLP88233.1 Linoleate 13S-lipoxygenase 3-1, chloroplastic [Symbiodinium microadriaticum][Linoleate 13S-lipoxygenase 3-1, chloroplastic [Symbiodinium microadriaticum]]	superfamily	332538	504	715	1.6658e-09	61.4881	cl27717	Lipoxygenase superfamily	N	-
Q#40 - >XP_005764986.1 hypothetical protein EMIHUDRAFT_247361 [Emiliania huxleyi CCMP1516] >XP_005769232.1 hypothetical protein EMIHUDRAFT_102763 [Emiliania huxleyi CCMP1516] >EOD12557.1 hypothetical protein EMIHUDRAFT_247361 [Emiliania huxleyi CCMP1516] >EOD16803.1 hypothetical protein EMIHUDRAFT_102763 [Emiliania huxleyi CCMP1516][hypothetical protein EMIHUDRAFT_247361 [Emiliania huxleyi CCMP15…	superfamily	332538	330	496	5.69987e-06	49.2947	cl27717	Lipoxygenase superfamily	NC	-
Q#42 - >XP_005764583.1 hypothetical protein EMIHUDRAFT_452272 [Emiliania huxleyi CCMP1516] >EOD12154.1 hypothetical protein EMIHUDRAFT_452272 [Emiliania huxleyi CCMP1516][hypothetical protein EMIHUDRAFT_452272 [Emiliania huxleyi CCMP1516] ]	superfamily	332538	332	523	1.29662e-08	59.1769	cl27717	Lipoxygenase superfamily	N	-
Q#43 - >OLP89008.1 Dynein heavy chain 5, axonemal [Symbiodinium microadriaticum][Dynein heavy chain 5, axonemal [Symbiodinium microadriaticum]]	superfamily	324178	693	1160	1.658e-105	342.622	cl07893	AmyAc_family superfamily	-	-
Q#43 - >OLP89008.1 Dynein heavy chain 5, axonemal [Symbiodinium microadriaticum][Dynein heavy chain 5, axonemal [Symbiodinium microadriaticum]]	superfamily	328724	1513	1648	3.61937e-39	147.782	cl21455	P-loop_NTPase superfamily	C	-
Q#43 - >OLP89008.1 Dynein heavy chain 5, axonemal [Symbiodinium microadriaticum][Dynein heavy chain 5, axonemal [Symbiodinium microadriaticum]]	superfamily	320982	1670	2072	1.76546e-34	138.208	cl00456	SLC5-6-like_sbd superfamily	-	-
Q#43 - >OLP89008.1 Dynein heavy chain 5, axonemal [Symbiodinium microadriaticum][Dynein heavy chain 5, axonemal [Symbiodinium microadriaticum]]	superfamily	330758	1316	1640	6.25657e-18	91.2024	cl25937	MT superfamily	NC	-
Q#43 - >OLP89008.1 Dynein heavy chain 5, axonemal [Symbiodinium microadriaticum][Dynein heavy chain 5, axonemal [Symbiodinium microadriaticum]]	superfamily	332538	240	522	2.37256e-07	56.0953	cl27717	Lipoxygenase superfamily	N	-
Q#45 - >XP_005778763.1 hypothetical protein EMIHUDRAFT_205326 [Emiliania huxleyi CCMP1516] >EOD26334.1 hypothetical protein EMIHUDRAFT_205326 [Emiliania huxleyi CCMP1516][hypothetical protein EMIHUDRAFT_205326 [Emiliania huxleyi CCMP1516] ]	superfamily	325183	121	382	7.35976e-10	62.4461	cl12078	p450 superfamily	-	-
Q#45 - >XP_005778763.1 hypothetical protein EMIHUDRAFT_205326 [Emiliania huxleyi CCMP1516] >EOD26334.1 hypothetical protein EMIHUDRAFT_205326 [Emiliania huxleyi CCMP1516][hypothetical protein EMIHUDRAFT_205326 [Emiliania huxleyi CCMP1516] ]	superfamily	332538	867	1109	8.24728e-07	53.3816	cl27717	Lipoxygenase superfamily	N	-
Q#46 - >XP_005786468.1 hypothetical protein EMIHUDRAFT_228891 [Emiliania huxleyi CCMP1516] >EOD34039.1 hypothetical protein EMIHUDRAFT_228891 [Emiliania huxleyi CCMP1516][hypothetical protein EMIHUDRAFT_228891 [Emiliania huxleyi CCMP1516] ]	superfamily	325183	106	367	4.41764e-10	63.2165	cl12078	p450 superfamily	-	-
Q#46 - >XP_005786468.1 hypothetical protein EMIHUDRAFT_228891 [Emiliania huxleyi CCMP1516] >EOD34039.1 hypothetical protein EMIHUDRAFT_228891 [Emiliania huxleyi CCMP1516][hypothetical protein EMIHUDRAFT_228891 [Emiliania huxleyi CCMP1516] ]	superfamily	332538	848	1090	7.95585e-07	53.3816	cl27717	Lipoxygenase superfamily	N	-
Q#47 - >OLP94731.1 Exoglucanase-6A [Symbiodinium microadriaticum][Exoglucanase-6A [Symbiodinium microadriaticum]]	specific	197593	609	638	1.20068e-11	59.6309	smart00236	fCBD	-	cl02521
Q#47 - >OLP94731.1 Exoglucanase-6A [Symbiodinium microadriaticum][Exoglucanase-6A [Symbiodinium microadriaticum]]	superfamily	332538	304	480	1.588e-05	48.7765	cl27717	Lipoxygenase superfamily	NC	-
Q#51 - >OLQ11697.1 Arachidonate 15-lipoxygenase B [Symbiodinium microadriaticum][Arachidonate 15-lipoxygenase B [Symbiodinium microadriaticum]]	superfamily	332538	310	489	2.34464e-10	63.4141	cl27717	Lipoxygenase superfamily	N	-
Q#52 - >XP_005767034.1 hypothetical protein EMIHUDRAFT_432530 [Emiliania huxleyi CCMP1516] >XP_005769755.1 hypothetical protein EMIHUDRAFT_436360 [Emiliania huxleyi CCMP1516] >EOD14605.1 hypothetical protein EMIHUDRAFT_432530 [Emiliania huxleyi CCMP1516] >EOD17326.1 hypothetical protein EMIHUDRAFT_436360 [Emiliania huxleyi CCMP1516][hypothetical protein EMIHUDRAFT_432530 [Emiliania huxleyi CCMP15…	superfamily	332538	359	439	0.00506656	40.2848	cl27717	Lipoxygenase superfamily	NC	-
Q#53 - >XP_005777946.1 hypothetical protein EMIHUDRAFT_115477 [Emiliania huxleyi CCMP1516] >EOD25517.1 hypothetical protein EMIHUDRAFT_115477 [Emiliania huxleyi CCMP1516][hypothetical protein EMIHUDRAFT_115477 [Emiliania huxleyi CCMP1516] ]	superfamily	332538	234	436	5.3641e-05	46.0628	cl27717	Lipoxygenase superfamily	NC	-
Q#54 - >OLQ08906.1 hypothetical protein AK812_SmicGene7581 [Symbiodinium microadriaticum][hypothetical protein AK812_SmicGene7581 [Symbiodinium microadriaticum]]	superfamily	325183	491	630	6.6152e-12	68.9945	cl12078	p450 superfamily	N	-
Q#55 - >XP_012212775.1 hypothetical protein SPRG_17966, partial [Saprolegnia parasitica CBS 223.65] >KDO16518.1 hypothetical protein SPRG_17966, partial [Saprolegnia parasitica CBS 223.65][hypothetical protein SPRG_17966, partial [Saprolegnia parasitica CBS 223.65] ]	superfamily	325183	35	190	2.52108e-07	49.3494	cl12078	p450 superfamily	C	-
Q#56 - >OQR86014.1 hypothetical protein THRCLA_10586, partial [Thraustotheca clavata][hypothetical protein THRCLA_10586, partial [Thraustotheca clavata]]	superfamily	325183	16	188	0.00202897	37.7934	cl12078	p450 superfamily	C	-
Q#57 - >OEU18547.1 Lipoxygenase [Fragilariopsis cylindrus CCMP1102][Lipoxygenase [Fragilariopsis cylindrus CCMP1102]]	superfamily	332538	389	555	0.000136057	45.3098	cl27717	Lipoxygenase superfamily	NC	-
Q#59 - >WP_012412744.1 lipoxygenase-like protein [Nostoc punctiforme] >ACC84808.1 Lipoxygenase-like protein [Nostoc punctiforme PCC 73102][lipoxygenase-like protein [Nostoc punctiforme] ]	superfamily	332538	80	621	1.73338e-59	210.784	cl27717	Lipoxygenase superfamily	-	-
Q#61 - >WP_007191202.1 arachidonate 15-lipoxygenase [Thiocapsa marina] >EGV20546.1 Arachidonate 15-lipoxygenase [Thiocapsa marina 5811][arachidonate 15-lipoxygenase [Thiocapsa marina] ]	superfamily	324380	30	331	1.31259e-72	242.715	cl09506	catalase_like superfamily	-	-
Q#61 - >WP_007191202.1 arachidonate 15-lipoxygenase [Thiocapsa marina] >EGV20546.1 Arachidonate 15-lipoxygenase [Thiocapsa marina 5811][arachidonate 15-lipoxygenase [Thiocapsa marina] ]	superfamily	332538	511	953	7.77302e-60	216.947	cl27717	Lipoxygenase superfamily	N	-
Q#64 - >WP_074972357.1 lipoxygenase [Nitrosospira multiformis] >SFU33286.1 arachidonate 15-lipoxygenase [Nitrosospira multiformis][lipoxygenase [Nitrosospira multiformis] ]	superfamily	332538	113	538	1.47594e-59	208.858	cl27717	Lipoxygenase superfamily	N	-
Q#65 - >WP_074744109.1 lipoxygenase [Nitrosospira multiformis] >SEN00029.1 arachidonate 15-lipoxygenase [Nitrosospira multiformis][lipoxygenase [Nitrosospira multiformis] ]	superfamily	332538	113	538	2.64747e-58	205.776	cl27717	Lipoxygenase superfamily	N	-
Q#66 - >XP_007166427.1 PREDICTED: LOW QUALITY PROTEIN: arachidonate 15-lipoxygenase B [Balaenoptera acutorostrata scammoni][PREDICTED: LOW QUALITY PROTEIN: arachidonate 15-lipoxygenase B [Balaenoptera acutorostrata scammoni]]	superfamily	332538	232	669	4.78079e-65	226.962	cl27717	Lipoxygenase superfamily	N	-
Q#66 - >XP_007166427.1 PREDICTED: LOW QUALITY PROTEIN: arachidonate 15-lipoxygenase B [Balaenoptera acutorostrata scammoni][PREDICTED: LOW QUALITY PROTEIN: arachidonate 15-lipoxygenase B [Balaenoptera acutorostrata scammoni]]	specific	238851	2	121	1.74869e-46	159.781	cd01753	PLAT_LOX	-	cl00011
Q#67 - >XP_007457917.1 PREDICTED: arachidonate 15-lipoxygenase B [Lipotes vexillifer][PREDICTED: arachidonate 15-lipoxygenase B [Lipotes vexillifer]]	superfamily	332538	215	650	1.96213e-63	222.34	cl27717	Lipoxygenase superfamily	N	-
Q#67 - >XP_007457917.1 PREDICTED: arachidonate 15-lipoxygenase B [Lipotes vexillifer][PREDICTED: arachidonate 15-lipoxygenase B [Lipotes vexillifer]]	specific	238851	2	122	1.4676e-46	159.781	cd01753	PLAT_LOX	-	cl00011
Q#68 - >KXK44538.1 lipoxygenase, partial [Nitrosomonas europaea][lipoxygenase, partial [Nitrosomonas europaea]]	superfamily	332538	18	438	6.73475e-57	199.228	cl27717	Lipoxygenase superfamily	N	-
Q#69 - >XP_004266927.1 PREDICTED: arachidonate 15-lipoxygenase B isoform X1 [Orcinus orca][PREDICTED: arachidonate 15-lipoxygenase B isoform X1 [Orcinus orca]]	superfamily	332538	233	668	2.74333e-65	227.732	cl27717	Lipoxygenase superfamily	N	-
Q#69 - >XP_004266927.1 PREDICTED: arachidonate 15-lipoxygenase B isoform X1 [Orcinus orca][PREDICTED: arachidonate 15-lipoxygenase B isoform X1 [Orcinus orca]]	specific	238851	2	122	5.28681e-46	158.626	cd01753	PLAT_LOX	-	cl00011
Q#70 - >WP_074771801.1 lipoxygenase [Nitrosospira multiformis] >SDZ73059.1 arachidonate 15-lipoxygenase [Nitrosospira multiformis][lipoxygenase [Nitrosospira multiformis] ]	superfamily	332538	113	537	1.3704e-54	195.376	cl27717	Lipoxygenase superfamily	N	-
Q#71 - >CAG03588.1 unnamed protein product [Tetraodon nigroviridis][unnamed protein product [Tetraodon nigroviridis]]	superfamily	332538	74	495	2.32586e-63	218.488	cl27717	Lipoxygenase superfamily	N	-
Q#72 - >WP_011379894.1 lipoxygenase [Nitrosospira multiformis] >ABB73840.1 Arachidonate 15-lipoxygenase [Nitrosospira multiformis ATCC 25196] >SEF43180.1 arachidonate 15-lipoxygenase [Nitrosospira multiformis ATCC 25196][lipoxygenase [Nitrosospira multiformis] ]	superfamily	332538	113	537	6.85758e-55	196.146	cl27717	Lipoxygenase superfamily	N	-
Q#73 - >WP_086689771.1 lipoxygenase [Nostoc sp. T09] >OUL24997.1 lipoxygenase [Nostoc sp. T09][lipoxygenase [Nostoc sp. T09] ]	superfamily	332538	143	610	7.63337e-56	200.768	cl27717	Lipoxygenase superfamily	-	-
Q#74 - >XP_005760157.1 hypothetical protein EMIHUDRAFT_218273 [Emiliania huxleyi CCMP1516] >EOD07728.1 hypothetical protein EMIHUDRAFT_218273 [Emiliania huxleyi CCMP1516][hypothetical protein EMIHUDRAFT_218273 [Emiliania huxleyi CCMP1516] ]	superfamily	332538	35	78	0.000710298	40.4351	cl27717	Lipoxygenase superfamily	NC	-
Q#75 - >WP_074665010.1 lipoxygenase [Nitrosomonas communis] >SDW12399.1 arachidonate 15-lipoxygenase [Nitrosomonas communis][lipoxygenase [Nitrosomonas communis] ]	superfamily	332538	113	533	5.84693e-53	190.753	cl27717	Lipoxygenase superfamily	N	-
Q#76 - >XP_005153953.1 PREDICTED: arachidonate 5-lipoxygenase isoform X3 [Melopsittacus undulatus][PREDICTED: arachidonate 5-lipoxygenase isoform X3 [Melopsittacus undulatus]]	superfamily	332538	227	608	1.66179e-62	218.873	cl27717	Lipoxygenase superfamily	N	-
Q#76 - >XP_005153953.1 PREDICTED: arachidonate 5-lipoxygenase isoform X3 [Melopsittacus undulatus][PREDICTED: arachidonate 5-lipoxygenase isoform X3 [Melopsittacus undulatus]]	specific	238851	2	115	3.91793e-58	190.212	cd01753	PLAT_LOX	-	cl00011
Q#77 - >SDW44334.1 arachidonate 15-lipoxygenase [Nitrosomonas europaea] >SET05709.1 arachidonate 15-lipoxygenase [Nitrosomonas europaea] >SJZ56865.1 arachidonate 15-lipoxygenase [Nitrosomonas europaea][arachidonate 15-lipoxygenase [Nitrosomonas europaea] ]	superfamily	332538	114	534	2.31862e-56	200.383	cl27717	Lipoxygenase superfamily	N	-
Q#78 - >WP_011111825.1 lipoxygenase [Nitrosomonas europaea] >CAD85150.1 Lipoxygenase [Nitrosomonas europaea ATCC 19718][lipoxygenase [Nitrosomonas europaea] ]	superfamily	332538	124	544	3.38491e-56	199.998	cl27717	Lipoxygenase superfamily	N	-
Q#80 - >XP_006630509.1 PREDICTED: arachidonate 5-lipoxygenase [Lepisosteus oculatus][PREDICTED: arachidonate 5-lipoxygenase [Lepisosteus oculatus]]	specific	238851	2	115	8.25915e-64	206.391	cd01753	PLAT_LOX	-	cl00011
Q#80 - >XP_006630509.1 PREDICTED: arachidonate 5-lipoxygenase [Lepisosteus oculatus][PREDICTED: arachidonate 5-lipoxygenase [Lepisosteus oculatus]]	superfamily	332538	227	658	2.83498e-62	219.258	cl27717	Lipoxygenase superfamily	N	-
Q#81 - >WP_086759256.1 lipoxygenase [Nostoc sp. 106C] >OUL32902.1 lipoxygenase [Nostoc sp. 106C][lipoxygenase [Nostoc sp. 106C] ]	superfamily	332538	80	610	1.1785e-60	213.865	cl27717	Lipoxygenase superfamily	-	-
Q#82 - >WP_086833637.1 lipoxygenase [Nostoc sp. RF31Y] >OUL28316.1 lipoxygenase [Nostoc sp. RF31Y][lipoxygenase [Nostoc sp. RF31Y] ]	superfamily	332538	80	610	1.47112e-60	213.48	cl27717	Lipoxygenase superfamily	-	-
Q#83 - >XP_010788293.1 PREDICTED: arachidonate 15-lipoxygenase B-like [Notothenia coriiceps][PREDICTED: arachidonate 15-lipoxygenase B-like [Notothenia coriiceps]]	superfamily	332538	223	649	1.38638e-55	200.768	cl27717	Lipoxygenase superfamily	N	-
Q#83 - >XP_010788293.1 PREDICTED: arachidonate 15-lipoxygenase B-like [Notothenia coriiceps][PREDICTED: arachidonate 15-lipoxygenase B-like [Notothenia coriiceps]]	superfamily	320707	2	112	1.98622e-32	120.876	cl00011	PLAT superfamily	-	-
Q#84 - >XP_005411849.1 PREDICTED: arachidonate 5-lipoxygenase isoform X1 [Chinchilla lanigera][PREDICTED: arachidonate 5-lipoxygenase isoform X1 [Chinchilla lanigera]]	superfamily	332538	227	665	6.3575e-76	256.622	cl27717	Lipoxygenase superfamily	N	-
Q#84 - >XP_005411849.1 PREDICTED: arachidonate 5-lipoxygenase isoform X1 [Chinchilla lanigera][PREDICTED: arachidonate 5-lipoxygenase isoform X1 [Chinchilla lanigera]]	specific	238851	2	115	2.65854e-61	199.842	cd01753	PLAT_LOX	-	cl00011
Q#85 - >OWK15254.1 ALOX15B, partial [Cervus elaphus hippelaphus][ALOX15B, partial [Cervus elaphus hippelaphus]]	superfamily	332538	83	483	1.5307e-65	229.658	cl27717	Lipoxygenase superfamily	N	-
Q#85 - >OWK15254.1 ALOX15B, partial [Cervus elaphus hippelaphus][ALOX15B, partial [Cervus elaphus hippelaphus]]	superfamily	320707	502	629	2.82684e-17	77.7339	cl00011	PLAT superfamily	-	-
Q#86 - >XP_004398531.1 PREDICTED: arachidonate 15-lipoxygenase B isoform X1 [Odobenus rosmarus divergens][PREDICTED: arachidonate 15-lipoxygenase B isoform X1 [Odobenus rosmarus divergens]]	superfamily	332538	233	668	3.36031e-67	232.74	cl27717	Lipoxygenase superfamily	N	-
Q#86 - >XP_004398531.1 PREDICTED: arachidonate 15-lipoxygenase B isoform X1 [Odobenus rosmarus divergens][PREDICTED: arachidonate 15-lipoxygenase B isoform X1 [Odobenus rosmarus divergens]]	specific	238851	2	122	7.8088e-44	152.848	cd01753	PLAT_LOX	-	cl00011
Q#87 - >XP_011977916.1 PREDICTED: arachidonate 15-lipoxygenase B isoform X2 [Ovis aries musimon][PREDICTED: arachidonate 15-lipoxygenase B isoform X2 [Ovis aries musimon]]	superfamily	332538	212	661	3.46432e-67	232.74	cl27717	Lipoxygenase superfamily	N	-
Q#87 - >XP_011977916.1 PREDICTED: arachidonate 15-lipoxygenase B isoform X2 [Ovis aries musimon][PREDICTED: arachidonate 15-lipoxygenase B isoform X2 [Ovis aries musimon]]	specific	238851	2	122	1.73548e-44	154.389	cd01753	PLAT_LOX	-	cl00011
Q#88 - >BAY78233.1 lipoxygenase-like protein [Nostoc linckia NIES-25][lipoxygenase-like protein [Nostoc linckia NIES-25]]	superfamily	332538	92	538	7.86544e-65	223.11	cl27717	Lipoxygenase superfamily	N	-
Q#89 - >NP_001038796.1 uncharacterized protein LOC724056 [Danio rerio] >AAI17663.1 Zgc:136911 [Danio rerio][uncharacterized protein LOC724056 [Danio rerio] ]	superfamily	332538	165	667	2.79331e-92	300.15	cl27717	Lipoxygenase superfamily	-	-
Q#89 - >NP_001038796.1 uncharacterized protein LOC724056 [Danio rerio] >AAI17663.1 Zgc:136911 [Danio rerio][uncharacterized protein LOC724056 [Danio rerio] ]	specific	238851	3	115	1.29855e-47	162.863	cd01753	PLAT_LOX	-	cl00011
Q#90 - >XP_004685149.1 PREDICTED: arachidonate 15-lipoxygenase B-like [Condylura cristata][PREDICTED: arachidonate 15-lipoxygenase B-like [Condylura cristata]]	superfamily	332538	92	561	3.81619e-58	205.776	cl27717	Lipoxygenase superfamily	N	-
Q#91 - >XP_002943032.1 PREDICTED: arachidonate 12-lipoxygenase, 12R-type-like [Xenopus tropicalis] >OCA16748.1 hypothetical protein XENTR_v90027933mg [Xenopus tropicalis][PREDICTED: arachidonate 12-lipoxygenase, 12R-type-like [Xenopus tropicalis] ]	superfamily	332538	226	653	8.82367e-61	215.021	cl27717	Lipoxygenase superfamily	N	-
Q#91 - >XP_002943032.1 PREDICTED: arachidonate 12-lipoxygenase, 12R-type-like [Xenopus tropicalis] >OCA16748.1 hypothetical protein XENTR_v90027933mg [Xenopus tropicalis][PREDICTED: arachidonate 12-lipoxygenase, 12R-type-like [Xenopus tropicalis] ]	specific	238851	3	115	7.4177e-48	163.633	cd01753	PLAT_LOX	-	cl00011
Q#92 - >WP_019493350.1 hypothetical protein [Calothrix sp. PCC 7103][hypothetical protein [Calothrix sp. PCC 7103]]	superfamily	332538	173	608	2.77127e-56	201.924	cl27717	Lipoxygenase superfamily	N	-
Q#93 - >XP_006065763.1 PREDICTED: arachidonate 5-lipoxygenase isoform X4 [Bubalus bubalis][PREDICTED: arachidonate 5-lipoxygenase isoform X4 [Bubalus bubalis]]	superfamily	332538	227	608	6.6719e-63	219.643	cl27717	Lipoxygenase superfamily	N	-
Q#93 - >XP_006065763.1 PREDICTED: arachidonate 5-lipoxygenase isoform X4 [Bubalus bubalis][PREDICTED: arachidonate 5-lipoxygenase isoform X4 [Bubalus bubalis]]	specific	238851	2	115	1.02623e-62	202.539	cd01753	PLAT_LOX	-	cl00011
Q#94 - >XP_017206504.1 uncharacterized protein LOC724056 isoform X1 [Danio rerio][uncharacterized protein LOC724056 isoform X1 [Danio rerio]]	superfamily	332538	165	667	7.9842e-89	290.905	cl27717	Lipoxygenase superfamily	-	-
Q#94 - >XP_017206504.1 uncharacterized protein LOC724056 isoform X1 [Danio rerio][uncharacterized protein LOC724056 isoform X1 [Danio rerio]]	specific	238851	3	115	3.59061e-47	161.707	cd01753	PLAT_LOX	-	cl00011
Q#95 - >XP_003791168.1 PREDICTED: arachidonate 15-lipoxygenase B isoform X1 [Otolemur garnettii][PREDICTED: arachidonate 15-lipoxygenase B isoform X1 [Otolemur garnettii]]	superfamily	332538	234	669	1.51441e-64	225.806	cl27717	Lipoxygenase superfamily	N	-
Q#95 - >XP_003791168.1 PREDICTED: arachidonate 15-lipoxygenase B isoform X1 [Otolemur garnettii][PREDICTED: arachidonate 15-lipoxygenase B isoform X1 [Otolemur garnettii]]	specific	238851	2	123	5.28154e-46	158.626	cd01753	PLAT_LOX	-	cl00011
Q#96 - >XP_016319783.1 PREDICTED: arachidonate 5-lipoxygenase-like [Sinocyclocheilus anshuiensis][PREDICTED: arachidonate 5-lipoxygenase-like [Sinocyclocheilus anshuiensis]]	superfamily	332538	131	612	1.60616e-83	275.497	cl27717	Lipoxygenase superfamily	-	-
Q#97 - >XP_007126701.1 PREDICTED: LOW QUALITY PROTEIN: arachidonate 15-lipoxygenase B [Physeter catodon][PREDICTED: LOW QUALITY PROTEIN: arachidonate 15-lipoxygenase B [Physeter catodon]]	superfamily	332538	180	629	5.25447e-48	178.812	cl27717	Lipoxygenase superfamily	N	-
Q#97 - >XP_007126701.1 PREDICTED: LOW QUALITY PROTEIN: arachidonate 15-lipoxygenase B [Physeter catodon][PREDICTED: LOW QUALITY PROTEIN: arachidonate 15-lipoxygenase B [Physeter catodon]]	superfamily	320707	2	90	5.71329e-28	108.165	cl00011	PLAT superfamily	-	-
Q#98 - >XP_015272385.1 PREDICTED: arachidonate 15-lipoxygenase B-like [Gekko japonicus][PREDICTED: arachidonate 15-lipoxygenase B-like [Gekko japonicus]]	superfamily	332538	201	644	6.11326e-79	264.326	cl27717	Lipoxygenase superfamily	N	-
Q#98 - >XP_015272385.1 PREDICTED: arachidonate 15-lipoxygenase B-like [Gekko japonicus][PREDICTED: arachidonate 15-lipoxygenase B-like [Gekko japonicus]]	superfamily	320707	2	114	6.38352e-43	150.151	cl00011	PLAT superfamily	-	-
Q#99 - >XP_019269085.1 PREDICTED: arachidonate 15-lipoxygenase B [Panthera pardus][PREDICTED: arachidonate 15-lipoxygenase B [Panthera pardus]]	superfamily	332538	233	668	1.46145e-69	239.288	cl27717	Lipoxygenase superfamily	N	-
Q#99 - >XP_019269085.1 PREDICTED: arachidonate 15-lipoxygenase B [Panthera pardus][PREDICTED: arachidonate 15-lipoxygenase B [Panthera pardus]]	specific	238851	2	122	6.60753e-46	158.241	cd01753	PLAT_LOX	-	cl00011
Q#100 - >XP_003409134.1 PREDICTED: arachidonate 5-lipoxygenase [Loxodonta africana][PREDICTED: arachidonate 5-lipoxygenase [Loxodonta africana]]	superfamily	332538	270	708	5.60323e-70	241.6	cl27717	Lipoxygenase superfamily	N	-
Q#100 - >XP_003409134.1 PREDICTED: arachidonate 5-lipoxygenase [Loxodonta africana][PREDICTED: arachidonate 5-lipoxygenase [Loxodonta africana]]	superfamily	320707	93	158	4.62035e-34	125.499	cl00011	PLAT superfamily	N	-
